# Supplementary material for: Effect of intraoperative intravenous remimazolam on the postoperative quality of recovery after noncardiac surgery: A meta-analysis of randomized controlled trials
Source: PLoS One. 2025 Mar 20;20(3):e0319044. doi: 10.1371/journal.pone.0319044 (PMC11925310; doi:10.1371/journal.pone.0319044)
Supplement: S2 File — (XLSX) [file pone.0319044.s002.xlsx]

## Sheet: postoperative quality of recove
extractors	Date
Huan Liu AND Mingxia Zhou	2023-11-10
QoR
Study or Subgroup	Remimazolam Mean	Remimazolam SD	Remimazolam Total	All Comparators Mean	All Comparators SD	All Comparators Total
Chen 2024	160.91	6.93	54	159.81	5.47	54
Choi 2022	111.12	18.8	70	109.91	18.9	69
Huang 2023	184.98	7.6	60	185.29	9.12	60
Kim 2023	176.7	12.5	54	177.1	13.49	54
Lee 2023	124.38	6.21	28	127.91	7.16	29
Mao 2022	114.5	20.5	64	124	26.6	64
Ryu 2024	134.45	11.32	17	140.28	9.7	17
Song 2022	154.38	26.41	28	148.12	19.24	28
Tang 2023	124.12	5.71	56	121.8	3.88	56
Xin 2024	131.9	4.7	53	129.3	5.7	53
Zhao 2023	113.75	7.08	54	106.35	8.38	54
extractors	Date
Huan Liu AND Mingxia Zhou	2023-11-10
Emotional status
Study or Subgroup	Remimazolam Mean	Remimazolam SD	Remimazolam Total	All Comparators Mean	All Comparators SD	All Comparators Total
Choi 2022	32	6.3	70	30.8	7.2	69
Kim 2023	40.35	2.28	64	40.3	3.01	95
Mao 2022	36.5	5.8	64	38	3.4	64
Ryu 2024	37.19	6.1	17	37.64	4.04	17
Song 2022	36.59	5.9	82	35.04	6.04	82
Tang 2023	36.53	3.7	56	35.06	3.52	56
Zhao 2023	32.65	2.28	54	29.58	2.44	54
extractors	Date
Huan Liu AND Mingxia Zhou	2023-11-10
Pain
Study or Subgroup	Remimazolam Mean	Remimazolam SD	Remimazolam Total	All Comparators Mean	All Comparators SD	All Comparators Total
Choi 2022	12.1	3.6	70	11.2	3.7	69
Kim 2023	31	2.7	94	31.3	3.5	95
Mao 2022	18.5	5	64	20	3.4	64
Ryu 2024	16.81	4.04	17	19.28	1.62	17
Song 2022	27.65	5.28	82	27.3	3.02	82
Tang 2023	17.65	0.76	58	17.65	0.76	58
Zhao 2023	15	1.52	54	14.5	2.28	54
extractors	Date
Huan Liu AND Mingxia Zhou	2023-11-10
physical comfort
Study or Subgroup	Remimazolam Mean	Remimazolam SD	Remimazolam Total	All Comparators Mean	All Comparators SD	All Comparators Total	Weight (%)
Choi 2022	36.6	8.4	70	37	8.2	69	15.5
Kim 2023	54	3.3	94	54	3.7	95	16.8
Mao 2022	37.5	10.5	64	41.5	10.8	64	15
Ryu 2024	46.72	4.85	17	45.45	6.47	17	8
Song 2022	48	7.55	82	46.79	8.3	83	16.2
Tang 2023	46.65	2.28	56	46.18	3.52	58	14.5
Zhao 2023	39.97	5.71	54	36.22	6.25	54	14
extractors	Date
Huan Liu AND Mingxia Zhou	2023-11-10
physical independence
Study or Subgroup	Remimazolam Mean	Remimazolam SD	Remimazolam Total	All Comparators Mean	All Comparators SD	All Comparators Total
Choi 2022	14.5	3.1	70	14	3.7	69
Kim 2023	20.4	3.9	94	20.4	2.4	95
Mao 2022	2.5	5	64	10	15.8	64
Ryu 2024	18.19	4.04	17	19	1.62	17
Song 2022	13.97	6.62	82	13	3.04	83
Tang 2023	8.85	1.52	56	8	1.52	58
Zhao 2023	8.65	5.33	54	8.25	4.8	54
extractors	Date
Huan Liu AND Mingxia Zhou	2023-11-10
pychological support
Study or Subgroup	Remimazolam Mean	Remimazolam SD	Remimazolam Total	All Comparators Mean	All Comparators SD	All Comparators Total
Choi 2022	16	2.7	70	15.9	2.9	69
Kim 2023	31.4	3.91	94	31.5	3	95
Mao 2022	20	0.01	64	20	1	64
Ryu 2024	20	0.01	17	20	1	17
Song 2022	28.09	5.85	82	28.53	4.53	83
Tang 2023	15.59	3.04	56	12.85	1.52	58
Zhao 2023	17.65	0.76	54	17.65	0.76	54
extractors	Date
Huan Liu AND Mingxia Zhou	2024-10-22
time to extubation
Study or Subgroup	Remimazolam Mean	Remimazolam SD	Remimazolam Total	All Comparators Mean	All Comparators SD	All Comparators Total
Chen 2024	11.35	6.86	54	12.35	8.86	54
Choi 2022	10.85	4.54	69	10.03	3.03	69
Lee 2024 a	10.81	3.38	54	3.71	3.71	54
Lee 2024 b	11.7	3.96	54	3.36	3.48	54
Luo 2023	17.41	8.17	54	11.88	8.09	54
Luo 2023	17.41	8.17	54	11.88	8.09	54
Song 2022	14.37	4.88	82	7.95	2.54	83
Tang 2023	16.69	3.04	56	13.04	1.52	58
Zhang 2024	7.35	0.76	65	12.62	12.28	65
Zhao 2023	16.6	4.7	54	5.8	5.8	54
extractors	Date
Huan Liu AND Mingxia Zhou	2024-10-22
postoperative hospital stay
Study or Subgroup	Remimazolam Mean	Remimazolam SD	Remimazolam Total	All Comparators Mean	All Comparators SD	All Comparators Total
Choi 2022	1.65	0.76	70	1.65	0.76	69
Deng 2023	7.17	0.88	54	5.43	0.88	54
Lee 2023	4.12	0.25	28	4.12	0.25	28
Lee 2024 a	3	0.1	36	3.6	0.4	36
Lee 2024 b	4.2	1.39	36	4.4	2.4	54
Zhao 2023	11.6	1.4	54	12.6	1.3	54
extractors	Date
Huan Liu AND Mingxia Zhou	2024-10-22
Pacu stay
Study or Subgroup	Remimazolam Mean	Remimazolam SD	Remimazolam Total	All Comparators Mean	All Comparators SD	All Comparators Total
Chen 2024	37.59	7.05	54	35.58	8.57	54
Choi 2022	41.06	11.35	70	35.37	3.4	69
Lee 2023	30.56	12.11	28	31.09	9.22	28
Lee 2024 a	33.55	7.72	54	32.6	7.72	54
Liao 2023	44.76	8.35	56	34.54	8.56	56
Song 2022	31.76	7.92	82	37.42	6.6	83
Tang 2023	35.29	5.38	54	35.64	5.4	58
Xin 2024	18.9	6.8	63	35.8	6.2	54
Zhang 2024	37.7	11.37	63	31.67	2.28	65
Zhao 2023	16.6	4.7	54	27.8	5.8	54
extractors	Date
Huan Liu AND Mingxia Zhou	2024-10-22
VAS
Study or Subgroup	Remimazolam Mean	Remimazolam SD	Remimazolam Total	All Comparators Mean	All Comparators SD	All Comparators Total
Chen 2024	3.27	0.95	54	3.95	3.87	54
Choi 2022	3.51	4.71	70	3.03	0.03	69
Deng 2023	1.09	0.66	66	0.17	0.88	54
Huang 2023	0.5	0.25	64	0.5	0.17	54
Kim 2023	1.65	0.75	55	2.65	3.76	54
Lee 2024 a	1.3	0.1	54	4.4	2.4	54
Lee 2024 b	3.24	1.96	56	4.26	2.8	58
Liao 2023	0.63	0.15	56	1.48	1.52	58
Luo 2023	0.63	1.35	54	1.6	1.28	54
Zhang 2024	2.35	1.03	65	2.65	2.65	65
extractors	Date
Huan Liu AND Mingxia Zhou	2024-10-22
MMSE
Study or Subgroup	Remimazolam Mean	Remimazolam SD	Remimazolam Total	Control Mean	Control SD	Control Total
Gao 2022	25.5	4.4	30	26.7	3.8	30
Liao 2023	26.6	1.31	34	25.41	1.48	35
Luo 2023	28.45	2.61	38	27.56	2.45	38
