# Supplementary material for: Effect of intraoperative intravenous remimazolam on the postoperative quality of recovery after noncardiac surgery: A meta-analysis of randomized controlled trials
Source: PLoS One. 2025 Mar 20;20(3):e0319044. doi: 10.1371/journal.pone.0319044 (PMC11925310; doi:10.1371/journal.pone.0319044)
Supplement: S3 File — (XLSX) [file pone.0319044.s003.xlsx]

## Sheet: Sheet1
1	Erratum: efficacy and Safety of Remimazolam Besylate versus Dexmedetomidine for Sedation in Non-Intubated Older Patients with Agitated Delirium After Orthopedic Surgery: a Randomized Controlled Trial	Duplicate records
2	Erratum: Efficacy and Safety of Remimazolam Besylate versus Dexmedetomidine for Sedation in Non-Intubated Older Patients with Agitated Delirium After Orthopedic Surgery: A Randomized Controlled Trial	Duplicate records
3	Correction to: randomized, Single-Blind, Comparative Study of Remimazolam Besylate vs Propofol for Facial Plastic Surgery	Duplicate records
4	Erratum: Randomized, Single-Blind, Comparative Study of Remimazolam Besylate vs Propofol for Facial Plastic Surgery	Duplicate records
5	Remimazolam versus propofol for sedation in gastrointestinal endoscopy and colonoscopy within elderly patients: a meta-analysis of randomized controlled trials	Duplicate records
6	Remimazolam versus propofol for sedation in gastrointestinal endoscopy and colonoscopy within elderly patients: a meta-analysis of randomized controlled trials	Duplicate records
7	The safety of remimazolam versus propofol in gastroscopic sedation: a meta-analysis	Duplicate records
8	The safety of remimazolam versus propofol in gastroscopic sedation: a meta-analysis	Duplicate records
9	A placebo- and midazolam-controlled phase I single ascending-dose study evaluating the safety, pharmacokinetics, and pharmacodynamics of remimazolam (CNS 7056): part I. Safety, efficacy, and basic pharmacokinetics	Duplicate records
10	A Placebo- and Midazolam-Controlled Phase I Single Ascending-Dose Study Evaluating the Safety, Pharmacokinetics, and Pharmacodynamics of Remimazolam (CNS 7056): Part I. Safety, Efficacy, and Basic Pharmacokinetics	Duplicate records
11	A placebo-and midazolam-controlled phase i single ascending-dose study evaluating the safety, pharmacokinetics, and pharmacodynamics of remimazolam (CNS 7056): Part I. safety, efficacy, and basic pharmacokinetics	Duplicate records
12	Remimazolam: a randomized controlled study of its suitability for insertion of a supraglottic airway	Duplicate records
13	Remimazolam: a randomized controlled study of its suitability for insertion of a supraglottic airway	Duplicate records
14	Advantages of remimazolam for sedation in impacted tooth extraction	Duplicate records
15	Advantages of remimazolam for sedation in impacted tooth extraction	Duplicate records
16	Advantages of remimazolam for sedation in impacted tooth extraction	Duplicate records
17	Comparing Relative Effects on Cognitive Function Following Sedation with Remimazolam vs Midazolam as Measured by the Hopkins Verbal Learning Test	Duplicate records
18	A Phase IIa, randomized, double-blind study of remimazolam (CNS 7056) versus midazolam for sedation in upper gastrointestinal endoscopy	Duplicate records
19	A Phase IIa, randomized, double-blind study of remimazolam (CNS 7056) versus midazolam for sedation in upper gastrointestinal endoscopy	Duplicate records
20	A Phase IIa, Randomized, Double-Blind Study of Remimazolam (CNS 7056) Versus Midazolam for Sedation in Upper Gastrointestinal Endoscopy	Duplicate records
21	A Phase IIa, Randomized, Double-Blind Study of Remimazolam (CNS 7056) Versus Midazolam for Sedation in Upper Gastrointestinal Endoscopy	Duplicate records
22	Preoperative Anxiolytic and Sedative Effects of Intranasal Remimazolam and Dexmedetomidine: a Randomized Controlled Clinical Study in Children Undergoing General Surgeries	Duplicate records
23	Effect of Remimazolam on Emergence Delirium in Children Undergoing Laparoscopic Surgery: A Double-blinded Randomized Trial	Duplicate records
24	Effect of Remimazolam on Emergence Delirium in Children Undergoing Laparoscopic Surgery: a Double-Blinded Randomized Trial	Duplicate records
25	Effect of Remimazolam on Emergence Delirium in Children Undergoing Laparoscopic Surgery: a Double-Blinded Randomized Trial	Duplicate records
26	Effect of Remimazolam on Emergence Delirium in Children Undergoing Laparoscopic Surgery: A Double-blinded Randomized Trial	Duplicate records
27	Errate: remimazolam Tosilate Sedation with Adjuvant Sufentanil in Chinese Patients with Liver Cirrhosis Undergoing Gastroscopy: a Randomized Controlled Study	Duplicate records
28	Errate: remimazolam Tosilate Sedation with Adjuvant Sufentanil in Chinese Patients with Liver Cirrhosis Undergoing Gastroscopy: a Randomized Controlled Study	Duplicate records
29	Remimazolam Tosilate Sedation with Adjuvant Sufentanil in Chinese Patients with Liver Cirrhosis Undergoing Gastroscopy: a Randomized Controlled Study	Duplicate records
30	Remimazolam Tosilate Sedation with Adjuvant Sufentanil in Chinese Patients with Liver Cirrhosis Undergoing Gastroscopy: A Randomized Controlled Study	Duplicate records
31	Remimazolam Tosilate Sedation with Adjuvant Sufentanil in Chinese Patients with Liver Cirrhosis Undergoing Gastroscopy: A Randomized Controlled Study	Duplicate records
32	Remimazolam Tosilate Sedation with Adjuvant Sufentanil in Chinese Patients with Liver Cirrhosis Undergoing Gastroscopy: A Randomized Controlled Study	Duplicate records
33	Corrigendum to 'Pharmacodynamic analysis of intravenous bolus remimazolam for loss of consciousness in patients undergoing general anaesthesia: a randomised, prospective, double-blind study	Duplicate records
34	Pharmacodynamic analysis of intravenous bolus remimazolam for loss of consciousness in patients undergoing general anaesthesia: a randomised, prospective, double-blind study	Duplicate records
35	Pharmacodynamic analysis of intravenous bolus remimazolam for loss of consciousness in patients undergoing general anaesthesia: a randomised, prospective, double-blind study	Duplicate records
36	Remimazolam versus propofol for procedural sedation: a meta-analysis of randomized controlled trials	Duplicate records
37	Efficacy and safety of remimazolam tosylate for general anesthesia in morbidly obese patients	Duplicate records
38	Comparison of the effects of general anesthesia between remimazolam and propofol in pediatric patients undergoing binocular strabismus day surgery	Duplicate records
39	Comparison of the recovery time of remimazolam besylate and propofol for gastrointestinal endoscopy sedation in elderly patients	Duplicate records
40	Comparison of the recovery time of remimazolam besylate and propofol for gastrointestinal endoscopy sedation in elderly patients	Duplicate records
41	Comparison of the recovery time of remimazolam besylate and propofol for gastrointestinal endoscopy sedation in elderly patients	Duplicate records
42	Remimazolam vs Etomidate: haemodynamic Effects in Hypertensive Elderly Patients Undergoing Non-Cardiac Surgery	Duplicate records
43	Remimazolam vs Etomidate: Haemodynamic Effects in Hypertensive Elderly Patients Undergoing Non-Cardiac Surgery	Duplicate records
44	Remimazolam vs Etomidate: Haemodynamic Effects in Hypertensive Elderly Patients Undergoing Non-Cardiac Surgery	Duplicate records
45	Effect of Remimazolam on Induction and Maintenance of General Anesthesia in Kidney Transplant Patients	Duplicate records
46	The Safety and Efficacy of Remimazolam Compared to Dexmedetomidine for Awake Tracheal Intubation by Flexible Bronchoscopy: a Randomized, Double-Blind, Controlled Trial	Duplicate records
47	The Safety and Efficacy of Remimazolam Compared to Dexmedetomidine for Awake Tracheal Intubation by Flexible Bronchoscopy: A Randomized, Double-Blind, Controlled Trial	Duplicate records
48	The efficacy and safety of remimazolam tosylate versus propofol in patients undergoing colonoscopy: a multicentered, randomized, positive-controlled, phase III clinical trial	Duplicate records
49	The efficacy and safety of remimazolam tosylate versus propofol in patients undergoing colonoscopy: a multicentered, randomized, positive-controlled, phase III clinical trial	Duplicate records
50	The efficacy and safety of remimazolam tosylate versus propofol in patients undergoing colonoscopy: A multicentered, randomized, positive-controlled, phase III clinical trial	Duplicate records
51	The efficacy and safety of remimazolam tosylate versus propofol in patients undergoing colonoscopy: a multicentered, randomized, positive-controlled, phase III clinical trial	Duplicate records
52	Remimazolam tosilate in upper gastrointestinal endoscopy: A multicenter, randomized, non-inferiority, phase III trial	Duplicate records
53	Remimazolam tosilate in upper gastrointestinal endoscopy: A multicenter, randomized, non-inferiority, phase III trial	Duplicate records
54	Psychomotor Recovery Following Remimazolam-induced Sedation and the Effectiveness of Flumazenil as an Antidote	Duplicate records
55	Psychomotor Recovery Following Remimazolam-induced Sedation and the Effectiveness of Flumazenil as an Antidote	Duplicate records
56	Psychomotor Recovery Following Remimazolam-induced Sedation and the Effectiveness of Flumazenil as an Antidote	Duplicate records
57	The Efficacy and Safety of Remimazolam Tosilate Versus Dexmedetomidine in Outpatients Undergoing Flexible Bronchoscopy: a Prospective, Randomized, Blind, Non-Inferiority Trial	Duplicate records
58	The Efficacy and Safety of Remimazolam Tosilate Versus Dexmedetomidine in Outpatients Undergoing Flexible Bronchoscopy: A Prospective, Randomized, Blind, Non-Inferiority Trial.	Duplicate records
59	The Efficacy and Safety of Remimazolam Tosilate Versus Dexmedetomidine in Outpatients Undergoing Flexible Bronchoscopy: A Prospective, Randomized, Blind, Non-Inferiority Trial.	Duplicate records
60	Safety and effcacy of remimazolam tosilate for sedation during combined spinal-epidural anesthesia for orthopedic procedures: a randomized controlled trial.	Duplicate records
61	Safety and effcacy of remimazolam tosilate for sedation during combined spinal-epidural anesthesia for orthopedic procedures: a randomized controlled trial.	Duplicate records
62	Safety and effcacy of remimazolam tosilate for sedation during combined spinal-epidural anesthesia for orthopedic procedures: a randomized controlled trial.	Duplicate records
63	APPLICATION VALUE TO PREVENT GASTRIC CANCER OF REMIMAZOLAM TOSILATE WITH SUFENTANIL IN PAINLESS GASTROENTEROSCOPY.	Duplicate records
64	Effective bolus dose of remimazolam for i-gel® insertion in nonparalyzed patients: a dose-finding study.	Duplicate records
65	Comparison of remimazolam and desflurane in emergence agitation after general anesthesia for nasal surgery: a prospective randomized controlled study.	Duplicate records
66	Comparison of remimazolam and desflurane in emergence agitation after general anesthesia for nasal surgery: a prospective randomized controlled study.	Duplicate records
67	Comparison of remimazolam and desflurane in emergence agitation after general anesthesia for nasal surgery: a prospective randomized controlled study.	Duplicate records
68	Safety and efficacy of remimazolam versus propofol during EUS: a multicenter randomized controlled study.	Duplicate records
69	Safety and efficacy of remimazolam versus propofol during EUS: a multicenter randomized controlled study.	Duplicate records
70	Safety and efficacy of remimazolam versus propofol during EUS: a multicenter randomized controlled study.	Duplicate records
71	Safety and efficacy of remimazolam versus propofol during EUS: a multicenter randomized controlled study.	Duplicate records
72	Comparison of remimazolam and propofol induction on hemodynamic response in hypertensive patients.	Duplicate records
73	Comparison of remimazolam and propofol induction on hemodynamic response in hypertensive patients.	Duplicate records
74	Comparison of remimazolam-based and propofol-based total intravenous anesthesia on postoperative quality of recovery: a randomized non-inferiority trial.	Duplicate records
75	Comparison of remimazolam-based and propofol-based total intravenous anesthesia on postoperative quality of recovery: a randomized non-inferiority trial.	Duplicate records
76	Comparison of remimazolam-based and propofol-based total intravenous anesthesia on postoperative quality of recovery: A randomized non-inferiority trial.	Duplicate records
77	Comparison of remimazolam-based and propofol-based total intravenous anesthesia on postoperative quality of recovery: A randomized non-inferiority trial.	Duplicate records
78	Comparison of hypotension incidence between remimazolam and propofol in patients with hypertension undergoing neurosurgery: prospective, randomized, single-blind trial.	Duplicate records
79	Comparison of hypotension incidence between remimazolam and propofol in patients with hypertension undergoing neurosurgery: prospective, randomized, single-blind trial.	Duplicate records
80	Comparison of hypotension incidence between remimazolam and propofol in patients with hypertension undergoing neurosurgery: prospective, randomized, single-blind trial.	Duplicate records
81	Comparison of remimazolam and propofol combined with low dose esketamine for pediatric same-day painless bidirectional endoscopy: a randomized, controlled clinical trial.	Duplicate records
82	Comparison of remimazolam and propofol combined with low dose esketamine for pediatric same-day painless bidirectional endoscopy: a randomized, controlled clinical trial.	Duplicate records
83	Efficacy and Safety of Remimazolam Tosilate Combined with Propofol in Digestive Endoscopy: a Randomised Trial.	Duplicate records
84	Efficacy and Safety of Remimazolam Tosilate Combined with Propofol in Digestive Endoscopy: A Randomised Trial.	Duplicate records
85	Efficacy and Safety of Remimazolam Tosilate Combined with Propofol in Digestive Endoscopy: A Randomised Trial.	Duplicate records
86	Efficacy and Safety of Different Doses of Remimazolam Tosilate Applied in Upper Gastrointestinal Endoscopy: a Prospective Randomized Controlled Double-Blind Trial.	Duplicate records
87	Efficacy and Safety of Different Doses of Remimazolam Tosilate Applied in Upper Gastrointestinal Endoscopy: A Prospective Randomized Controlled Double-Blind Trial.	Duplicate records
88	Efficacy and Safety of Different Doses of Remimazolam Tosilate Applied in Upper Gastrointestinal Endoscopy: A Prospective Randomized Controlled Double-Blind Trial.	Duplicate records
89	Safety and efficacy of remimazolam compared with propofol in induction of general anesthesia.	Duplicate records
90	Safety and efficacy of remimazolam compared with propofol in induction of general anesthesia.	Duplicate records
91	Safety and efficacy of remimazolam compared with propofol in induction of general anesthesia.	Duplicate records
92	Efficacy of remimazolam versus midazolam for procedural sedation: post hoc integrated analyses of three phase 3 clinical trials.	Duplicate records
93	Efficacy of remimazolam versus midazolam for procedural sedation: post hoc integrated analyses of three phase 3 clinical trials.	Duplicate records
94	Efficacy of remimazolam versus midazolam for procedural sedation: Post hoc integrated analyses of three phase 3 clinical trials.	Duplicate records
95	Effect of intraoperative remimazolam on postoperative sleep quality in elderly patients after total joint arthroplasty: a randomized control trial.	Duplicate records
96	Effect of intraoperative remimazolam on postoperative sleep quality in elderly patients after total joint arthroplasty: a randomized control trial.	Duplicate records
97	Effect of intraoperative remimazolam on postoperative sleep quality in elderly patients after total joint arthroplasty: a randomized control trial.	Duplicate records
98	Efficacy and safety of remimazolam besylate in patients with obesity undergoing painless colonoscopy: a prospective, double-blind, randomized controlled trial.	Duplicate records
99	Efficacy and safety of remimazolam besylate in patients with obesity undergoing painless colonoscopy: a prospective, double-blind, randomized controlled trial.	Duplicate records
100	Efficacy and Safety of Remimazolam Besylate versus Dexmedetomidine for Sedation in Non-Intubated Older Patients with Agitated Delirium After Orthopedic Surgery: a Randomized Controlled Trial.	Duplicate records
101	Efficacy and Safety of Remimazolam Besylate versus Dexmedetomidine for Sedation in Non-Intubated Older Patients with Agitated Delirium After Orthopedic Surgery: a Randomized Controlled Trial.	Duplicate records
102	Efficacy and Safety of Remimazolam Besylate versus Dexmedetomidine for Sedation in Non-Intubated Older Patients with Agitated Delirium After Orthopedic Surgery: A Randomized Controlled Trial.	Duplicate records
103	Efficacy and Safety of Remimazolam Besylate versus Dexmedetomidine for Sedation in Non-Intubated Older Patients with Agitated Delirium After Orthopedic Surgery: A Randomized Controlled Trial.	Duplicate records
104	Safety and efficacy of remimazolam in induction and maintenance of general anesthesia in high-risk surgical patients (ASA Class III): results of a multicenter, randomized, double-blind, parallel-group comparative trial.	Duplicate records
105	Safety and efficacy of remimazolam in induction and maintenance of general anesthesia in high-risk surgical patients (ASA Class III): results of a multicenter, randomized, double-blind, parallel-group comparative trial.	Duplicate records
106	Safety and efficacy of remimazolam in induction and maintenance of general anesthesia in high-risk surgical patients (ASA Class III): results of a multicenter, randomized, double-blind, parallel-group comparative trial.	Duplicate records
107	Efficacy and safety of remimazolam versus propofol for general anesthesia: a multicenter, single-blind, randomized, parallel-group, phase IIb/III trial.	Duplicate records
108	Efficacy and safety of remimazolam versus propofol for general anesthesia: a multicenter, single-blind, randomized, parallel-group, phase IIb/III trial.	Duplicate records
109	Efficacy and safety of remimazolam versus propofol for general anesthesia: a multicenter, single-blind, randomized, parallel-group, phase IIb/III trial.	Duplicate records
110	Remimazolam has similar anesthetic effect and superior safety compared to propofol in elderly patients: A meta-analysis of randomized controlled trials.	Duplicate records
111	Remimazolam has similar anesthetic effect and superior safety compared to propofol in elderly patients: A meta-analysis of randomized controlled trials.	Duplicate records
112	A randomized, controlled clinical trial comparing remimazolam to propofol when combined with alfentanil for sedation during ERCP procedures.	Duplicate records
113	A randomized, controlled clinical trial comparing remimazolam to propofol when combined with alfentanil for sedation during ERCP procedures.	Duplicate records
114	Effects of remimazolam on early postoperative cognitive function in elderly patients with hip fracture.	Duplicate records
115	Effects of remimazolam on early postoperative cognitive function in elderly patients with hip fracture.	Duplicate records
116	Effects of Remimazolam and Propofol on Emergence Agitation in Elderly Patients Undergoing Hip Replacement: a Clinical, Randomized, Controlled Study.	Duplicate records
117	Effects of Remimazolam and Propofol on Emergence Agitation in Elderly Patients Undergoing Hip Replacement: A Clinical, Randomized, Controlled Study.	Duplicate records
118	Effects of Remimazolam and Propofol on Emergence Agitation in Elderly Patients Undergoing Hip Replacement: A Clinical, Randomized, Controlled Study.	Duplicate records
119	Pharmacokinetics and Pharmacodynamics of Remimazolam (CNS 7056) after Continuous Infusion in Healthy Male Volunteers: part II. Pharmacodynamics of Electroencephalogram Effects.	Duplicate records
120	Remimazolam Compared to Propofol During Hysteroscopy: A Safety and Efficacy Analysis.	Duplicate records
121	Effect of remimazolam besylate vs propofol on incidence of postoperative delirium in older patients undergoing hip surgery: a randomized Non-inferiority trial.	Duplicate records
122	Effect of remimazolam besylate vs propofol on incidence of postoperative delirium in older patients undergoing hip surgery: a randomized Non-inferiority trial.	Duplicate records
123	The safety and efficacy of remimazolam tosylate for induction and maintenance of general anesthesia in pediatric patients undergoing elective surgery: Study protocol for a multicenter, randomized, single-blind, positive-controlled clinical trial.	Duplicate records
124	The safety and efficacy of remimazolam tosylate for induction and maintenance of general anesthesia in pediatric patients undergoing elective surgery: study protocol for a multicenter, randomized, single-blind, positive-controlled clinical trial.	Duplicate records
125	The safety and efficacy of remimazolam tosylate for induction and maintenance of general anesthesia in pediatric patients undergoing elective surgery: study protocol for a multicenter, randomized, single-blind, positive-controlled clinical trial.	Duplicate records
126	The safety and efficacy of remimazolam tosylate for induction and maintenance of general anesthesia in pediatric patients undergoing elective surgery: Study protocol for a multicenter, randomized, single-blind, positive-controlled clinical trial.	Duplicate records
127	Anaesthetic efficacy and postinduction hypotension with remimazolam compared with propofol: a multicentre randomised controlled trial.	Duplicate records
128	Anaesthetic efficacy and postinduction hypotension with remimazolam compared with propofol: a multicentre randomised controlled trial.	Duplicate records
129	Anaesthetic efficacy and postinduction hypotension with remimazolam compared with propofol: a multicentre randomised controlled trial.	Duplicate records
130	Sedation/analgesia techniques for nonoperating room anesthesia: New drugs and devices.	Duplicate records
131	Effect of remimazolam versus propofol for the induction of general anesthesia on cerebral blood flow and oxygen saturation in elderly patients undergoing carotid endarterectomy.	Duplicate records
132	Effect of remimazolam versus propofol for the induction of general anesthesia on cerebral blood flow and oxygen saturation in elderly patients undergoing carotid endarterectomy.	Duplicate records
133	Clinical effects of remimazolam alone or in combination with dexmedetomidine in patients receiving bronchoscopy and influences on postoperative cognitive function: a randomized-controlled trial.	Duplicate records
134	Clinical effects of remimazolam alone or in combination with dexmedetomidine in patients receiving bronchoscopy and influences on postoperative cognitive function: a randomized-controlled trial.	Duplicate records
135	Efficacy of Pre-Treatment with Remimazolam on Prevention of Propofol-Induced Injection Pain in Patients Undergoing Abortion or Curettage: a Prospective, Double-Blinded, Randomized and Placebo-Controlled Clinical Trial.	Duplicate records
136	Efficacy of pre-treatment with remimazolam on prevention of propofol-induced injection pain in patients undergoing abortion or curettage: a prospective, double-blinded, randomized and placebo-controlled clinical trial.	Duplicate records
137	Efficacy of pre-treatment with remimazolam on prevention of propofol-induced injection pain in patients undergoing abortion or curettage: A prospective, double-blinded, randomized and placebo-controlled clinical trial.	Duplicate records
138	Efficacy of Pre-Treatment with Remimazolam on Prevention of Propofol-Induced Injection Pain in Patients Undergoing Abortion or Curettage: A Prospective, Double-Blinded, Randomized and Placebo-Controlled Clinical Trial.	Duplicate records
139	Remimazolam tosilate compared with propofol for gastrointestinal endoscopy in elderly patients: a prospective, randomized and controlled study.	Duplicate records
140	Remimazolam tosilate compared with propofol for gastrointestinal endoscopy in elderly patients: a prospective, randomized and controlled study.	Duplicate records
141	Effect of remimazolam versus propofol sedation on the quality of recovery after colonoscopy: a randomised, controlled, noninferiority trial.	Duplicate records
142	Effect of remimazolam versus propofol sedation on the quality of recovery after colonoscopy: A randomised, controlled, noninferiority trial.	Duplicate records
143	The 90% effective dose (ED90) of remimazolam for inhibiting responses to the insertion of a duodenoscope during ERCP.	Duplicate records
144	The 90% effective dose (ED90) of remimazolam for inhibiting responses to the insertion of a duodenoscope during ERCP.	Duplicate records
145	The 90% effective dose (ED90) of remimazolam for inhibiting responses to the insertion of a duodenoscope during ERCP.	Duplicate records
146	ED50 and ED95 of Remimazolam Tosilate Combined with Different Doses of Fentanyl in Elderly Patients for Painless Gastroscopy.	Duplicate records
147	ED50 and ED95 of Remimazolam Tosilate Combined with Different Doses of Fentanyl in Elderly Patients for Painless Gastroscopy.	Duplicate records
148	ED50 and ED95 of Remimazolam Tosilate Combined with Different Doses of Fentanyl in Elderly Patients for Painless Gastroscopy.	Duplicate records
149	Can Remimazolam Be a New Sedative Option for Outpatients Undergoing Ambulatory Oral and Maxillofacial Surgery?	Duplicate records
150	Can Remimazolam Be a New Sedative Option for Outpatients Undergoing Ambulatory Oral and Maxillofacial Surgery?	Duplicate records
151	Can Remimazolam Be a New Sedative Option for Outpatients Undergoing Ambulatory Oral and Maxillofacial Surgery?	Duplicate records
152	Can Remimazolam Be a New Sedative Option for Outpatients Undergoing Ambulatory Oral and Maxillofacial Surgery?	Duplicate records
153	Remimazolam decreased the incidence of early postoperative nausea and vomiting compared to desflurane after laparoscopic gynecological surgery.	Duplicate records
154	Remimazolam decreased the incidence of early postoperative nausea and vomiting compared to desflurane after laparoscopic gynecological surgery.	Duplicate records
155	Remimazolam decreased the incidence of early postoperative nausea and vomiting compared to desflurane after laparoscopic gynecological surgery.	Duplicate records
156	Differential effects of remimazolam and propofol on heart rate variability during anesthesia induction.	Duplicate records
157	Differential effects of remimazolam and propofol on heart rate variability during anesthesia induction.	Duplicate records
158	Effect of remimazolam vs. propofol on hemodynamics during general anesthesia induction in elderly patients: Single-center, randomized controlled trial.	Duplicate records
159	Effect of remimazolam vs. propofol on hemodynamics during general anesthesia induction in elderly patients: single-center, randomized controlled trial.	Duplicate records
160	Comparing the efficacy and safety of remimazolam versus midazolam based on age and ASA class in sedation for bronchoscopy.	Duplicate records
161	A Comparison of Hypotension, Bradycardia, and Hypoxia Incidence between the Use of Remimazolam and Other Sedative Agents during Colonoscopy Procedures: A Systematic Review and Meta-Analysis.	Duplicate records
162	A Comparison of Hypotension, Bradycardia, and Hypoxia Incidence between the Use of Remimazolam and Other Sedative Agents during Colonoscopy Procedures: A Systematic Review and Meta-Analysis.	Duplicate records
163	Comparison emergence of sedation, using dexmedetomidine and remimazolam, in spinal anaesthesia - double blinded randomized controlled trial.	Duplicate records
164	Comparison emergence of sedation, using dexmedetomidine and remimazolam, in spinal anaesthesia - double blinded randomized controlled trial.	Duplicate records
165	Comparison emergence of sedation, using dexmedetomidine and remimazolam, in spinal anaesthesia – double blinded randomized controlled trial.	Duplicate records
166	Comparison emergence of sedation, using dexmedetomidine and remimazolam, in spinal anaesthesia – double blinded randomized controlled trial.	Duplicate records
167	Meta-analysis of the Effectiveness and Safety of the Sedative Effect of Remimazolam in Endoscopy.	Duplicate records
168	Effect of Remimazolam Tosilate on Respiratory Depression in Elderly Patients Undergoing Gastroscopy: a Multicentered, Prospective, and Randomized Study.	Duplicate records
169	Effect of Remimazolam Tosilate on Respiratory Depression in Elderly Patients Undergoing Gastroscopy: A Multicentered, Prospective, and Randomized Study.	Duplicate records
170	Effect of Remimazolam Tosilate on Respiratory Depression in Elderly Patients Undergoing Gastroscopy: A Multicentered, Prospective, and Randomized Study.	Duplicate records
171	Comparison of Remimazolam Tosilate and Etomidate on Hemodynamics in Cardiac Surgery: a Randomised Controlled Trial.	Duplicate records
172	Comparison of Remimazolam Tosilate and Etomidate on Hemodynamics in Cardiac Surgery: A Randomised Controlled Trial.	Duplicate records
173	Comparison of Remimazolam Tosilate and Etomidate on Hemodynamics in Cardiac Surgery: A Randomised Controlled Trial.	Duplicate records
174	Effect of remimazolam tosilate versus etomidate on hemodynamics in patients undergoing valve replacement surgery: study protocol for a randomized controlled trial.	Duplicate records
175	Effect of remimazolam tosilate versus etomidate on hemodynamics in patients undergoing valve replacement surgery: study protocol for a randomized controlled trial.	Duplicate records
176	Effect of remimazolam tosilate versus etomidate on hemodynamics in patients undergoing valve replacement surgery: study protocol for a randomized controlled trial.	Duplicate records
177	Effects of Vitamin D Receptor, Cytochrome P450 3A, and Cytochrome P450 Oxidoreductase Genetic Polymorphisms on the Pharmacokinetics of Remimazolam in Healthy Chinese Volunteers.	Duplicate records
178	The clinical efficacy evaluation of remimazolam-induced sleeping balance in chronic insomnia.	Duplicate records
179	Effectiveness and safety of remimazolam combined with alfentanil in hysteroscopic examination: A prospective, randomized, single-blind trial.	Duplicate records
180	Effectiveness and safety of remimazolam combined with alfentanil in hysteroscopic examination: a prospective, randomized, single-blind trial.	Duplicate records
181	Effectiveness and safety of remimazolam combined with alfentanil in hysteroscopic examination: a prospective, randomized, single-blind trial.	Duplicate records
182	Effectiveness and safety of remimazolam combined with alfentanil in hysteroscopic examination: A prospective, randomized, single-blind trial.	Duplicate records
183	Comparison of remimazolam tosylate and propofol in patients undergoing general anesthesia using a laryngeal mask airway without muscle relaxants.	Duplicate records
184	The difference in mean arterial pressure induced by remimazolam compared to etomidate in the presence of fentanyl at tracheal intubation: a randomized controlled trial.	Duplicate records
185	The difference in mean arterial pressure induced by remimazolam compared to etomidate in the presence of fentanyl at tracheal intubation: A randomized controlled trial.	Duplicate records
186	The Impact of Fentanyl on the Effective Dose of Remimazolam-Induced Sedation in Elderly Female Patients: An Up-and-Down Sequential Allocation Trial.	Duplicate records
187	The Impact of Fentanyl on the Effective Dose of Remimazolam-Induced Sedation in Elderly Female Patients: An Up-and-Down Sequential Allocation Trial.	Duplicate records
188	Minimal alveolar concentration of sevoflurane in combination with remimazolam in adults during laryngeal mask insertion: an up-down sequential allocation study.	Duplicate records
189	Minimal alveolar concentration of sevoflurane in combination with remimazolam in adults during laryngeal mask insertion: an up-down sequential allocation study.	Duplicate records
190	Efficacy and safety of remimazolam compared with propofol in hypertensive patients undergoing breast cancer surgery: a single-center, randomized, controlled study.	Duplicate records
191	Efficacy and safety of remimazolam compared with propofol in hypertensive patients undergoing breast cancer surgery: a single-center, randomized, controlled study.	Duplicate records
192	Randomized, Single-Blind, Comparative Study of Remimazolam Besylate vs Propofol for Facial Plastic Surgery.	Duplicate records
193	Randomized, Single-Blind, Comparative Study of Remimazolam Besylate vs Propofol for Facial Plastic Surgery.	Duplicate records
194	Randomized, Single-Blind, Comparative Study of Remimazolam Besylate vs Propofol for Facial Plastic Surgery.	Duplicate records
195	Comparing subjective quality of recovery between remimazolam- and propofol-based total intravenous anesthesia for surgical procedures: a meta-analysis.	Duplicate records
196	Randomized Controlled Trial of Remimazolam Compared with Placebo in Japanese Patients Undergoing Colonoscopy: A Phase III, Investigator-Initiated Trial.	Duplicate records
197	Randomized controlled trial of remimazolam compared with placebo in Japanese patients undergoing colonoscopy: A phase III, investigator-initiated trial.	Duplicate records
198	Randomized controlled trial of remimazolam compared with placebo in Japanese patients undergoing upper gastrointestinal endoscopy: phase III investigator-initiated clinical trial.	Duplicate records
199	Randomized controlled trial of remimazolam compared with placebo in Japanese patients undergoing upper gastrointestinal endoscopy: Phase III investigator-initiated clinical trial.	Duplicate records
200	Randomized controlled trial of remimazolam compared with placebo in Japanese patients undergoing upper gastrointestinal endoscopy: Phase III investigator-initiated clinical trial.	Duplicate records
201	Randomized controlled trial of remimazolam compared with placebo in Japanese patients undergoing upper gastrointestinal endoscopy: Phase III investigator-initiated clinical trial.	Duplicate records
202	CLINICAL LONGTERM SEDATION PROFILES OF REMIMAZOLAM COMPARED WITH PROPOFOL FOR GASTRIC ENDOSCOPIC SUBMUCOSAL DISSECTION: PROSPECTIVE, SINGLE-CENTER PILOT STUDY.	Duplicate records
203	Clinical Long-Term Sedation Profiles of Remimazolam Compared with Propofol for Gastric Endoscopic Submucosal Dissection: Prospective, Single-Center Pilot Study.	Duplicate records
204	Effect of converting from propofol to remimazolam with flumazenil reversal on recovery from anesthesia in outpatients with mental disabilities: a randomized controlled trial.	Duplicate records
205	Effect of converting from propofol to remimazolam with flumazenil reversal on recovery from anesthesia in outpatients with mental disabilities: a randomized controlled trial.	Duplicate records
206	Effect of converting from propofol to remimazolam with flumazenil reversal on recovery from anesthesia in outpatients with mental disabilities: a randomized controlled trial.	Duplicate records
207	Incidence of intraoperative hypotension in older patients undergoing total intravenous anesthesia by remimazolam versus propofol A randomized controlled trial.	Duplicate records
208	Incidence of intraoperative hypotension in older patients undergoing total intravenous anesthesia by remimazolam versus propofol: A randomized controlled trial.	Duplicate records
209	Incidence of intraoperative hypotension in older patients undergoing total intravenous anesthesia by remimazolam versus propofol: a randomized controlled trial.	Duplicate records
210	Efficacy and Safety of Remimazolam for Procedural Sedation: A Meta-Analysis of Randomized Controlled Trials With Trial Sequential Analysis.	Duplicate records
211	Efficacy and Safety of Remimazolam for Procedural Sedation: a Meta-Analysis of Randomized Controlled Trials With Trial Sequential Analysis.	Duplicate records
212	Efficacy and Safety of Remimazolam for Procedural Sedation: A Meta-Analysis of Randomized Controlled Trials With Trial Sequential Analysis.	Duplicate records
213	Impacts of different anesthetic protocols on the speed and quality of postoperative resuscitation in patients undergoing painless gastroscopy.	Duplicate records
214	Impacts of different anesthetic protocols on the speed and quality of postoperative resuscitation in patients undergoing painless gastroscopy.	Duplicate records
215	[Impacts of different anesthetic protocols on the speed and quality of postoperative resuscitation in patients undergoing painless gastroscopy].	Duplicate records
216	Effect of remimazolam versus propofol on hypotension after anesthetic induction in patients undergoing coronary artery bypass grafting: A randomized controlled trial.	Duplicate records
217	Effect of remimazolam versus propofol on hypotension after anesthetic induction in patients undergoing coronary artery bypass grafting: a randomized controlled trial.	Duplicate records
218	Effect of remimazolam versus propofol on hypotension after anesthetic induction in patients undergoing coronary artery bypass grafting: A randomized controlled trial.	Duplicate records
219	Clinical trial to compare the safety and efficacy of sedatives used during extraction of third molars.	Duplicate records
220	Comparison of postoperative nausea and vomiting between Remimazolam and Propofol in Patients undergoing oral and maxillofacial surgery: a prospective Randomized Controlled Trial.	Duplicate records
221	Comparison of postoperative nausea and vomiting between Remimazolam and Propofol in Patients undergoing oral and maxillofacial surgery: a prospective Randomized Controlled Trial.	Duplicate records
222	Comparison of postoperative nausea and vomiting between Remimazolam and Propofol in Patients undergoing oral and maxillofacial surgery: a prospective Randomized Controlled Trial.	Duplicate records
223	Comparison of remimazolam and dexmedetomidine for intraoperative sedation in patients undergoing lower extremity surgery under spinal anesthesia: A randomized clinical trial.	Duplicate records
224	Comparison of remimazolam and dexmedetomidine for intraoperative sedation in patients undergoing lower extremity surgery under spinal anesthesia: a randomized clinical trial.	Duplicate records
225	Comparison of remimazolam and dexmedetomidine for intraoperative sedation in patients undergoing lower extremity surgery under spinal anesthesia: a randomized clinical trial.	Duplicate records
226	Electroencephalographic Features of Elderly Patients during Anesthesia Induction with Remimazolam: A Substudy of a Randomized Controlled Trial.	Duplicate records
227	Effect of Remimazolam- versus Propofol-Based Total Intravenous General Anesthesia on Intraoperative Hemodynamic Stability for Major Spine Surgery in the Prone Position: a Randomized Controlled Trial.	Duplicate records
228	Effect of Remimazolam- versus Propofol-Based Total Intravenous General Anesthesia on Intraoperative Hemodynamic Stability for Major Spine Surgery in the Prone Position: A Randomized Controlled Trial.	Duplicate records
229	Effect of remimazolam versus propofol anesthesia on postoperative delirium in neurovascular surgery: study protocol for a randomized controlled, non-inferiority trial.	Duplicate records
230	Effect of remimazolam versus propofol anesthesia on postoperative delirium in neurovascular surgery: study protocol for a randomized controlled, non-inferiority trial.	Duplicate records
231	Effect of remimazolam versus propofol anesthesia on postoperative delirium in neurovascular surgery: study protocol for a randomized controlled, non-inferiority trial.	Duplicate records
232	Safety and efficacy of remimazolam compared with midazolam during bronchoscopy: a single-center, randomized controlled study.	Duplicate records
233	Safety and efficacy of remimazolam compared with midazolam during bronchoscopy: a single-center, randomized controlled study.	Duplicate records
234	Safety and efficacy of remimazolam compared with midazolam during bronchoscopy: a single-center, randomized controlled study.	Duplicate records
235	Effect of remimazolam for general anesthesia on postoperative nausea and vomiting : A systematic review and meta-analysis.	Duplicate records
236	Effect of remimazolam for general anesthesia on postoperative nausea and vomiting: A systematic review and meta-analysis.	Duplicate records
237	Effects of Remimazolam Anesthesia with Two Induction Doses on Hemodynamics and Recovery Profile in Older Patients: Comparison with Propofol Anesthesia.	Duplicate records
238	Potential strategy for assessing QT/QTc interval for drugs that produce rapid changes in heart rate: Electrocardiographic assessment of the effects of intravenous remimazolam on cardiac repolarization.	Duplicate records
239	The use of remimazolam versus propofol for induction and maintenance of general anesthesia: A systematic review and meta-analysis.	Duplicate records
240	The use of remimazolam versus propofol for induction and maintenance of general anesthesia: A systematic review and meta-analysis.	Duplicate records
241	Exploring the Utility of remimazolam in cesarean sections under general anesthesia: A preliminary retrospective analysis and Implications for future study.	Duplicate records
242	Effects of Remimazolam versus Sevoflurane on Hemodynamics in Patients Undergoing Coil Embolization of Cerebral Aneurysm: a Prospective Randomized Controlled Trial.	Duplicate records
243	Effects of Remimazolam versus Sevoflurane on Hemodynamics in Patients Undergoing Coil Embolization of Cerebral Aneurysm: A Prospective Randomized Controlled Trial.	Duplicate records
244	Effects of Remimazolam versus Sevoflurane on Hemodynamics in Patients Undergoing Coil Embolization of Cerebral Aneurysm: A Prospective Randomized Controlled Trial.	Duplicate records
245	Efficacy and safety of remimazolam versus propofol during endoscopic ultrasound: a multicentre randomised controlled study (an interim analysis).	Duplicate records
246	Comparison of remimazolam-based and propofol-based total intravenous anesthesia on hemodynamics during anesthesia induction in patients undergoing transcatheter aortic valve replacement: a randomized controlled trial.	Duplicate records
247	Comparison of remimazolam-based and propofol-based total intravenous anesthesia on hemodynamics during anesthesia induction in patients undergoing transcatheter aortic valve replacement: a randomized controlled trial.	Duplicate records
248	Comparison of remimazolam-based and propofol-based total intravenous anesthesia on hemodynamics during anesthesia induction in patients undergoing transcatheter aortic valve replacement: a randomized controlled trial.	Duplicate records
249	Propofol Versus Remimazolam on Cognitive Function, Hemodynamics, and Oxygenation During One-Lung Ventilation in Older Patients Undergoing Pulmonary Lobectomy: a Randomized Controlled Trial.	Duplicate records
250	Propofol Versus Remimazolam on Cognitive Function, Hemodynamics, and Oxygenation During One-Lung Ventilation in Older Patients Undergoing Pulmonary Lobectomy: A Randomized Controlled Trial.	Duplicate records
251	Propofol Versus Remimazolam on Cognitive Function, Hemodynamics, and Oxygenation During One-Lung Ventilation in Older Patients Undergoing Pulmonary Lobectomy: A Randomized Controlled Trial.	Duplicate records
252	Remimazolam for sedation and anesthesia in children: A scoping review.	Duplicate records
253	Remimazolam for sedation and anesthesia in children: A scoping review.	Duplicate records
254	Efficacy of remimazolam tosilate versus propofol for total intravenous anaesthesia in urological surgery: a randomised clinical trial.	Duplicate records
255	Efficacy of remimazolam tosilate versus propofol for total intravenous anaesthesia in urological surgery: A randomised clinical trial.	Duplicate records
256	Efficacy of remimazolam tosilate versus propofol for total intravenous anaesthesia in urological surgery: A randomised clinical trial.	Duplicate records
257	Remimazolam: A Review in Procedural Sedation.	Duplicate records
258	The Effect of Remimazolam Compared to Sevoflurane on Postoperative Shivering in Patients Undergoing Laparoscopic Gynecologic Surgery under General Anesthesia: a Prospective Randomized Controlled Trial.	Duplicate records
259	The Effect of Remimazolam Compared to Sevoflurane on Postoperative Shivering in Patients Undergoing Laparoscopic Gynecologic Surgery under General Anesthesia: A Prospective Randomized Controlled Trial.	Duplicate records
260	Comparison of Core Body Temperatures in Patients Administered Remimazolam or Propofol during Robotic-Assisted and Laparoscopic Radical Prostatectomy.	Duplicate records
261	Comparison of Core Body Temperatures in Patients Administered Remimazolam or Propofol during Robotic-Assisted and Laparoscopic Radical Prostatectomy.	Duplicate records
262	Effect of Remimazolam on Pain Perception and Opioid-Induced Hyperalgesia in Patients Undergoing Laparoscopic Urologic Surgery-A Prospective, Randomized, Controlled Study.	Duplicate records
263	Effect of Remimazolam on Pain Perception and Opioid-Induced Hyperalgesia in Patients Undergoing Laparoscopic Urologic Surgery-A Prospective, Randomized, Controlled Study.	Duplicate records
264	Effect of Remimazolam on Pain Perception and Opioid-Induced Hyperalgesia in Patients Undergoing Laparoscopic Urologic Surgery-A Prospective, Randomized, Controlled Study.	Duplicate records
265	Comparison of the recovery profile of remimazolam with flumazenil and propofol anesthesia for open thyroidectomy.	Duplicate records
266	Comparison of the recovery profile of remimazolam with flumazenil and propofol anesthesia for open thyroidectomy.	Duplicate records
267	Comparison of the recovery profile of remimazolam with flumazenil and propofol anesthesia for open thyroidectomy.	Duplicate records
268	Comparison of Remimazolam versus Sevoflurane on the Postoperative Quality of Recovery in Cervical Spine Surgery: A Prospective Randomized Controlled Double-Blind Trial.	Duplicate records
269	Comparison of Remimazolam versus Sevoflurane on the Postoperative Quality of Recovery in Cervical Spine Surgery: a Prospective Randomized Controlled Double-Blind Trial.	Duplicate records
270	Comparison of Remimazolam versus Sevoflurane on the Postoperative Quality of Recovery in Cervical Spine Surgery: A Prospective Randomized Controlled Double-Blind Trial.	Duplicate records
271	Quality of Postoperative Recovery in Total Intravenous Anesthesia between Remimazolam and Propofol for Intraoperative Neurophysiological Monitoring: a Prospective Double-Blind Randomized Controlled Trial.	Duplicate records
272	Quality of Postoperative Recovery in Total Intravenous Anesthesia between Remimazolam and Propofol for Intraoperative Neurophysiological Monitoring: A Prospective Double-Blind Randomized Controlled Trial.	Duplicate records
273	Finding the ideal sedative: a non-inferiority study of remimazolam vs propofol in endoscopic retrograde cholangiopancreatography.	Duplicate records
274	Finding the ideal sedative: a non-inferiority study of remimazolam vs propofol in endoscopic retrograde cholangiopancreatography.	Duplicate records
275	Finding the ideal sedative: a non-inferiority study of remimazolam vs propofol in endoscopic retrograde cholangiopancreatography.	Duplicate records
276	Comparison of recovery profiles between total intravenous anaesthesia with propofol or remimazolam reversed with flumazenil in patients undergoing breast surgery: A randomised controlled trial.	Duplicate records
277	Comparison of recovery profiles between total intravenous anaesthesia with propofol or remimazolam reversed with flumazenil in patients undergoing breast surgery: a randomised controlled trial.	Duplicate records
278	Comparison of recovery profiles between total intravenous anaesthesia with propofol or remimazolam reversed with flumazenil in patients undergoing breast surgery: A randomised controlled trial.	Duplicate records
279	Comparison between remimazolam and propofol anaesthesia for interventional neuroradiology: a randomised controlled trial.	Duplicate records
280	Comparison between remimazolam and propofol anaesthesia for interventional neuroradiology: a randomised controlled trial.	Duplicate records
281	Comparison between remimazolam and propofol anaesthesia for interventional neuroradiology: a randomised controlled trial.	Duplicate records
282	Remimazolam for Procedural Sedation in Older Patients: A Systematic Review and Meta-Analysis with Trial Sequential Analysis.	Duplicate records
283	Remimazolam for Procedural Sedation in Older Patients: A Systematic Review and Meta-Analysis with Trial Sequential Analysis.	Duplicate records
284	Comparison of the Incidence of Postoperative Acute Kidney Injury Following the Administration of Remimazolam or Sevoflurane in Elderly Patients Undergoing Total Knee Arthroplasty: a Randomized Controlled Trial.	Duplicate records
285	Comparison of the Incidence of Postoperative Acute Kidney Injury Following the Administration of Remimazolam or Sevoflurane in Elderly Patients Undergoing Total Knee Arthroplasty: A Randomized Controlled Trial.	Duplicate records
286	Comparison of oxygen reserve index according to the remimazolam or dexmedetomidine for intraoperative sedation under regional anesthesia-A single-blind randomized controlled trial.	Duplicate records
287	Comparison of oxygen reserve index according to the remimazolam or dexmedetomidine for intraoperative sedation under regional anesthesia—A single-blind randomized controlled trial.	Duplicate records
288	Comparison of oxygen reserve index according to the remimazolam or dexmedetomidine for intraoperative sedation under regional anesthesia—A single-blind randomized controlled trial.	Duplicate records
289	Remimazolam-flumazenil provides fast recovery from general anesthesia compared to propofol during radiofrequency catheter ablation of atrial fibrillation.	Duplicate records
290	Remimazolam-flumazenil provides fast recovery from general anesthesia compared to propofol during radiofrequency catheter ablation of atrial fibrillation.	Duplicate records
291	Remimazolam-flumazenil provides fast recovery from general anesthesia compared to propofol during radiofrequency catheter ablation of atrial fibrillation.	Duplicate records
292	Comparison of Hemodynamic Parameters Based on the Administration of Remimazolam or Sevoflurane in Patients under General Anesthesia in the Beach Chair Position: A Single-Blinded Randomized Controlled Trial.	Duplicate records
293	Comparison of Hemodynamic Parameters Based on the Administration of Remimazolam or Sevoflurane in Patients under General Anesthesia in the Beach Chair Position: a Single-Blinded Randomized Controlled Trial.	Duplicate records
294	Comparison of Hemodynamic Parameters Based on the Administration of Remimazolam or Sevoflurane in Patients under General Anesthesia in the Beach Chair Position: A Single-Blinded Randomized Controlled Trial.	Duplicate records
295	Comparison of Postoperative Nausea and Vomiting Incidence between Remimazolam and Sevoflurane in Tympanoplasty with Mastoidectomy: a Single-Center, Double-Blind, Randomized Controlled Trial.	Duplicate records
296	Comparison of Postoperative Nausea and Vomiting Incidence between Remimazolam and Sevoflurane in Tympanoplasty with Mastoidectomy: A Single-Center, Double-Blind, Randomized Controlled Trial.	Duplicate records
297	Efficacy of Single-Bolus Administration of Remimazolam During Induction of Anesthesia in Patients Undergoing Cardiac Surgery: a Prospective, Single-Center, Randomized Controlled Study.	Duplicate records
298	Efficacy of Single-Bolus Administration of Remimazolam During Induction of Anesthesia in Patients Undergoing Cardiac Surgery: A Prospective, Single-Center, Randomized Controlled Study.	Duplicate records
299	Effectiveness and safety of remimazolam tosilate versus propofol for sedation in patients undergoing gastrointestinal endoscopy: a randomized controlled trial.	Duplicate records
300	Effectiveness and safety of remimazolam tosilate versus propofol for sedation in patients undergoing gastrointestinal endoscopy: a randomized controlled trial.	Duplicate records
301	Comparison of the effects of remimazolam tosylate and propofol on postoperative delirium among older adults undergoing major non-cardiac surgery: protocol for a randomised controlled trial.	Duplicate records
302	Comparison of the effects of remimazolam tosylate and propofol on postoperative delirium among older adults undergoing major non-cardiac surgery: Protocol for a randomised controlled trial.	Duplicate records
303	Remimazolam tosilate infusion has a lower incidence of hypotension than propofol infusion during painless colonoscopy.	Duplicate records
304	Remimazolam tosilate infusion has a lower incidence of hypotension than propofol infusion during painless colonoscopy.	Duplicate records
305	Efficacy and safety of remimazolam versus propofol for intraoperative sedation during regional anesthesia: A phase II, multicenter, randomized, active-controlled, single-blind clinical trial.	Duplicate records
306	Efficacy and safety of remimazolam versus propofol for intraoperative sedation during regional anesthesia: a phase II, multicenter, randomized, active-controlled, single-blind clinical trial.	Duplicate records
307	The Efficacy and Safety of Remimazolam Besylate Combined with Esketamine for Outpatient Colonoscopy: a Prospective, Randomized, Controlled Clinical Trial.	Duplicate records
308	The Efficacy and Safety of Remimazolam Besylate Combined with Esketamine for Outpatient Colonoscopy: A Prospective, Randomized, Controlled Clinical Trial.	Duplicate records
309	The Efficacy and Safety of Remimazolam Besylate Combined with Esketamine for Outpatient Colonoscopy: A Prospective, Randomized, Controlled Clinical Trial.	Duplicate records
310	Sedation efficacy of different dose of remimazolam with sufentanil for nerve block in young and elderly patients: a randomized, controlled study.	Duplicate records
311	Sedation efficacy of different dose of remimazolam with sufentanil for nerve block in young and elderly patients: a randomized, controlled study.	Duplicate records
312	Sedation efficacy of different dose of remimazolam with sufentanil for nerve block in young and elderly patients: a randomized, controlled study.	Duplicate records
313	Advantages of Sedation With Remimazolam Compared to Midazolam for the Removal of Impacted Tooth in Patients With Dental Anxiety.	Duplicate records
314	Advantages of Sedation With Remimazolam Compared to Midazolam for the Removal of Impacted Tooth in Patients With Dental Anxiety.	Duplicate records
315	Advantages of Sedation With Remimazolam Compared to Midazolam for the Removal of Impacted Tooth in Patients With Dental Anxiety.	Duplicate records
316	Application of remimazolam toluene sulfonate combined with paravertebral nerve block in thoracoscopic lobectomy under SEDline monitoring.	Duplicate records
317	Effect of remimazolam vs propofol in high-risk patients undergoing upper gastrointestinal endoscopy: a non-inferiority randomized controlled trial.	Duplicate records
318	Effect of remimazolam vs propofol in high-risk patients undergoing upper gastrointestinal endoscopy: a non-inferiority randomized controlled trial.	Duplicate records
319	Effect of remimazolam vs propofol in high-risk patients undergoing upper gastrointestinal endoscopy: a non-inferiority randomized controlled trial.	Duplicate records
320	The Effect of Lidocaine-Prilocaine Cream Combined with or Without Remimazolam on VAS and APAIS Anxiety Score in Patient Undergoing Spinal Anesthesia.	Duplicate records
321	The Effect of Lidocaine-Prilocaine Cream Combined with or Without Remimazolam on VAS and APAIS Anxiety Score in Patient Undergoing Spinal Anesthesia.	Duplicate records
322	Comparison of the effects of remimazolam and dexmedetomidine on early postoperative cognitive function in elderly patients with gastric cancer.	Duplicate records
323	Effect of remimazolam tosilate on the incidence of hypoxemia in elderly patients undergoing gastrointestinal endoscopy: a bi-center, prospective, randomized controlled study.	Duplicate records
324	Effect of remimazolam tosilate on the incidence of hypoxemia in elderly patients undergoing gastrointestinal endoscopy: A bi-center, prospective, randomized controlled study.	Duplicate records
325	Study Protocol of a Multicenter, Randomized, Single-Blind Trial: efficacy and Safety of Remimazolam Tosylate for Sedation in ICU Patients.	Duplicate records
326	Study Protocol of a Multicenter, Randomized, Single-Blind Trial: Efficacy and Safety of Remimazolam Tosylate for Sedation in ICU Patients.	Duplicate records
327	The Availability and Safety Study of Remimazolam Besylate for Injection on Sedation of ERAS Patients Under Mechanical Ventilation in ICU: protocol for a Randomized, Open-Label, Controlled Trial.	Duplicate records
328	The Availability and Safety Study of Remimazolam Besylate for Injection on Sedation of ERAS Patients Under Mechanical Ventilation in ICU: Protocol for a Randomized, Open-Label, Controlled Trial.	Duplicate records
329	The Availability and Safety Study of Remimazolam Besylate for Injection on Sedation of ERAS Patients Under Mechanical Ventilation in ICU: Protocol for a Randomized, Open-Label, Controlled Trial.	Duplicate records
330	Effect of remimazolam induction on hemodynamics in patients undergoing valve replacement surgery: a randomized, double-blind, controlled trial.	Duplicate records
331	Effect of remimazolam induction on hemodynamics in patients undergoing valve replacement surgery: A randomized, double-blind, controlled trial.	Duplicate records
332	Effect of remimazolam induction on hemodynamics in patients undergoing valve replacement surgery: A randomized, double-blind, controlled trial.	Duplicate records
333	Comparison of Remimazolam and Propofol on Postoperative Delirium in Elderly Patients Undergoing Radical Resection of Colon Cancer: a Single-Center Prospective Randomized Controlled Study.	Duplicate records
334	The Efficacy and Safety of Remimazolam Tosilate versus Etomidate-Propofol in Elderly Outpatients Undergoing Colonoscopy: a Prospective, Randomized, Single-Blind, Non-Inferiority Trial.	Duplicate records
335	The efficacy and safety of remimazolam tosilate versus etomidate-propofol in elderly outpatients undergoing colonoscopy: a prospective, randomized, single-blind, non-inferiority trial.	Duplicate records
336	The efficacy and safety of remimazolam tosilate versus etomidate-propofol in elderly outpatients undergoing colonoscopy: A prospective, randomized, single-blind, non-inferiority trial.	Duplicate records
337	The Efficacy and Safety of Remimazolam Tosilate versus Etomidate-Propofol in Elderly Outpatients Undergoing Colonoscopy: A Prospective, Randomized, Single-Blind, Non-Inferiority Trial.	Duplicate records
338	Study on the combination of remazolam besylate and sufentanil in elderly patients with percutaneous vertebroplasty.	Duplicate records
339	Effectiveness of general anaesthesia with remimazolam tosilate on intraoperative haemodynamics and postoperative recovery: Study protocol for a randomised, positive-controlled, pragmatic clinical trial (GARTH trial).	Duplicate records
340	Effectiveness of general anaesthesia with remimazolam tosilate on intraoperative haemodynamics and postoperative recovery: study protocol for a randomised, positive-controlled, pragmatic clinical trial (GARTH trial).	Duplicate records
341	Remimazolam versus propofol for deep sedation/anaesthesia in upper gastrointestinal endoscopy in elderly patients: A multicenter, randomized controlled trial.	Duplicate records
342	Remimazolam versus propofol for deep sedation/anaesthesia in upper gastrointestinal endoscopy in elderly patients: A multicenter, randomized controlled trial.	Duplicate records
343	Remimazolam versus propofol for deep sedation/anaesthesia in upper gastrointestinal endoscopy in elderly patients: A multicenter, randomized controlled trial.	Duplicate records
344	Comparative Study About Different Doses of Remimazolam in Short Laparoscopic Surgery: a Randomized Controlled Double-Blind Trial.	Duplicate records
345	Comparative Study About Different Doses of Remimazolam in Short Laparoscopic Surgery: A Randomized Controlled Double-Blind Trial.	Duplicate records
346	Comparative Study About Different Doses of Remimazolam in Short Laparoscopic Surgery: A Randomized Controlled Double-Blind Trial.	Duplicate records
347	Efficacy and safety of remimazolam tosilate versus propofol in patients undergoing day surgery: a prospective randomized controlled trial.	Duplicate records
348	Efficacy and safety of remimazolam tosilate versus propofol in patients undergoing day surgery: a prospective randomized controlled trial.	Duplicate records
349	Efficacy and safety of remimazolam tosilate versus propofol in patients undergoing day surgery: a prospective randomized controlled trial.	Duplicate records
350	Comparison of remimazolam tosilate and propofol during induction and maintenance of general anesthesia in patients undergoing laparoscopic cholecystectomy: a prospective, single center, randomized controlled trial.	Duplicate records
351	Comparison of remimazolam tosilate and propofol during induction and maintenance of general anesthesia in patients undergoing laparoscopic cholecystectomy: a prospective, single center, randomized controlled trial.	Duplicate records
352	Randomized controlled trial for anesthesia during gastroscopy: interactions between remimazolam and propofol in combination with sufentanil.	Duplicate records
353	Randomized controlled trial for anesthesia during gastroscopy: interactions between remimazolam and propofol in combination with sufentanil.	Duplicate records
354	Randomized controlled trial for anesthesia during gastroscopy: interactions between remimazolam and propofol in combination with sufentanil.	Duplicate records
355	The effect of remimazolam-based total intravenous anesthesia versus sevoflurane-based inhalation anesthesia on emergence delirium in children undergoing tonsillectomy and adenoidectomy: study protocol for a prospective randomized controlled trial.	Duplicate records
356	The effect of remimazolam-based total intravenous anesthesia versus sevoflurane-based inhalation anesthesia on emergence delirium in children undergoing tonsillectomy and adenoidectomy: study protocol for a prospective randomized controlled trial.	Duplicate records
357	The effect of remimazolam-based total intravenous anesthesia versus sevoflurane-based inhalation anesthesia on emergence delirium in children undergoing tonsillectomy and adenoidectomy: study protocol for a prospective randomized controlled trial.	Duplicate records
358	The effect of remimazolam-based total intravenous anesthesia versus sevoflurane-based inhalation anesthesia on emergence delirium in children undergoing tonsillectomy and adenoidectomy: study protocol for a prospective randomized controlled trial.	Duplicate records
359	Effect of remimazolam on electroencephalogram burst suppression in elderly patients undergoing cardiac surgery: Protocol for a randomized controlled noninferiority trial.	Duplicate records
360	Effect of remimazolam on electroencephalogram burst suppression in elderly patients undergoing cardiac surgery: protocol for a randomized controlled noninferiority trial.	Duplicate records
361	Quality of Recovery After General Anesthesia with Remimazolam in Patients' Undergoing Urologic Surgery: a Randomized Controlled Trial Comparing Remimazolam with Propofol.	Duplicate records
362	Quality of Recovery After General Anesthesia with Remimazolam in Patients' Undergoing Urologic Surgery: a Randomized Controlled Trial Comparing Remimazolam with Propofol.	Duplicate records
363	Quality of Recovery After General Anesthesia with Remimazolam in Patients' Undergoing Urologic Surgery: A Randomized Controlled Trial Comparing Remimazolam with Propofol.	Duplicate records
364	Quality of Recovery After General Anesthesia with Remimazolam in Patients’ Undergoing Urologic Surgery: A Randomized Controlled Trial Comparing Remimazolam with Propofol.	Duplicate records
365	Remimazolam’s Effects on Postoperative Nausea and Vomiting Are Similar to Those of Propofol after Laparoscopic Gynecological Surgery: a Randomized Controlled Trial.	Duplicate records
366	Remimazolam’s Effects on Postoperative Nausea and Vomiting Are Similar to Those of Propofol after Laparoscopic Gynecological Surgery: A Randomized Controlled Trial.	Duplicate records
367	Remimazolam's Effects on Postoperative Nausea and Vomiting Are Similar to Those of Propofol after Laparoscopic Gynecological Surgery: a Randomized Controlled Trial.	Duplicate records
368	Remimazolam's Effects on Postoperative Nausea and Vomiting Are Similar to Those of Propofol after Laparoscopic Gynecological Surgery: A Randomized Controlled Trial.	Duplicate records
369	Reply to Su et al. Comment on “Matsumoto et al. Remimazolam’s Effects on Postoperative Nausea and Vomiting Are Similar to Those of Propofol after Laparoscopic Gynecological Surgery: a Randomized Controlled Trial. J. Clin. Med. 2023, 12, 5402”.	Duplicate records
370	Reply to Su et al. Comment on “Matsumoto et al. Remimazolam’s Effects on Postoperative Nausea and Vomiting Are Similar to Those of Propofol after Laparoscopic Gynecological Surgery: a Randomized Controlled Trial. J. Clin. Med. 2023, 12, 5402”.	Duplicate records
371	Reply to Su et al. Comment on “Matsumoto et al. Remimazolam’s Effects on Postoperative Nausea and Vomiting Are Similar to Those of Propofol after Laparoscopic Gynecological Surgery: A Randomized Controlled Trial. J. Clin. Med. 2023, 12, 5402”.	Duplicate records
372	Remimazolam Reduces Emergence Delirium in Preschool Children Undergoing Laparoscopic Surgery by Sevoflurane Anesthesia.	Duplicate records
373	Comparison of different weight-based scalars of remimazolam tosylate for anesthesia induction in obese patients: study protocol for a prospective, controlled trial.	Duplicate records
374	Predicted effect-site concentrations of remimazolam for i-gel insertion: a prospective randomized controlled study.	Duplicate records
375	Predicted effect-site concentrations of remimazolam for i-gel insertion: a prospective randomized controlled study.	Duplicate records
376	Recovery of memory retention after anesthesia with remimazolam: an exploratory, randomized, open, propofol-controlled, single-center clinical trial.	Duplicate records
377	Recovery of memory retention after anesthesia with remimazolam: an exploratory, randomized, open, propofol-controlled, single-center clinical trial.	Duplicate records
378	Comparison of propofol vs. remimazolam on emergence profiles after general anesthesia: A randomized clinical trial.	Duplicate records
379	Comparison of propofol vs. remimazolam on emergence profiles after general anesthesia: a randomized clinical trial.	Duplicate records
380	Comparison of propofol vs. remimazolam on emergence profiles after general anesthesia: a randomized clinical trial.	Duplicate records
381	Comparison of propofol vs. remimazolam on emergence profiles after general anesthesia: A randomized clinical trial.	Duplicate records
382	The influence of sex on the dosage of remimazolam co-administered with remifentanil for loss of consciousness in adult patients: an up-and-down sequential allocation trial.	Duplicate records
383	A phase IIb study comparing the safety and efficacy of remimazolam and midazolam in patients undergoing colonoscopy.	Duplicate records
384	A phase IIb study comparing the safety and efficacy of remimazolam and midazolam in patients undergoing colonoscopy.	Duplicate records
385	A phase IIb study comparing the safety and efficacy of remimazolam and midazolam in patients undergoing colonoscopy.	Duplicate records
386	Comparison of Remimazolam-Flumazenil versus Propofol for Rigid Bronchoscopy: A Prospective Randomized Controlled Trial.	Duplicate records
387	Comparison of Remimazolam-Flumazenil versus Propofol for Rigid Bronchoscopy: A Prospective Randomized Controlled Trial.	Duplicate records
388	Comparison of Remimazolam-Flumazenil versus Propofol for Rigid Bronchoscopy: A Prospective Randomized Controlled Trial.	Duplicate records
389	Impact of Remimazolam versus Sevoflurane Anesthesia on Cerebral Oxygenation and Intracranial Pressure during Gynecological Laparoscopy with Mild Hypercapnia.	Duplicate records
390	Impact of Remimazolam versus Sevoflurane Anesthesia on Cerebral Oxygenation and Intracranial Pressure during Gynecological Laparoscopy with Mild Hypercapnia.	Duplicate records
391	Response to “Randomized controlled trial of remimazolam compared with placebo in Japanese patients undergoing upper gastrointestinal endoscopy: Phase III investigator-initiated clinical trial”.	Duplicate records
392	The degree of respiratory depression according to the effect-site concentration in remimazolam target-controlled infusion : A randomised controlled trial.	Duplicate records
393	The degree of respiratory depression according to the effect-site concentration in remimazolam target-controlled infusion A randomised controlled trial.	Duplicate records
394	The degree of respiratory depression according to the effect-site concentration in remimazolam target-controlled infusion: a randomised controlled trial.	Duplicate records
395	Correlation of Vital Signs and Depth of Sedation by Modified Observer's Assessment of Alertness and Sedation (MOAA/S) Scale in Bronchoscopy.	Duplicate records
396	Correlation of Vital Signs and Depth of Sedation by Modified Observer's Assessment of Alertness and Sedation (MOAA/S) Scale in Bronchoscopy.	Duplicate records
397	Correlation of Vital Signs and Depth of Sedation by Modified Observer's Assessment of Alertness and Sedation (MOAA/S) Scale in Bronchoscopy.	Duplicate records
398	Safety and Efficacy of Remimazolam Compared With Placebo and Midazolam for Moderate Sedation During Bronchoscopy.	Duplicate records
399	Safety and Efficacy of Remimazolam Compared With Placebo and Midazolam for Moderate Sedation During Bronchoscopy.	Duplicate records
400	Safety and Efficacy of Remimazolam Compared With Placebo and Midazolam for Moderate Sedation During Bronchoscopy.	Duplicate records
401	Safety and Efficacy of Remimazolam Compared With Placebo and Midazolam for Moderate Sedation During Bronchoscopy.	Duplicate records
402	Hemodynamic Influences of Remimazolam Versus Propofol During the Induction Period of General Anesthesia: A Systematic Review and Meta-analysis of Randomized Controlled Trials.	Duplicate records
403	Hemodynamic Influences of Remimazolam Versus Propofol During the Induction Period of General Anesthesia: A Systematic Review and Meta-analysis of Randomized Controlled Trials.	Duplicate records
404	Pharmacokinetics and pharmacodynamics of intranasal remimazolam-a randomized controlled clinical trial.	Duplicate records
405	Pharmacokinetics and pharmacodynamics of intranasal remimazolam-a randomized controlled clinical trial.	Duplicate records
406	Pharmacokinetics and pharmacodynamics of intranasal remimazolam—a randomized controlled clinical trial.	Duplicate records
407	Remimazolam Has Low Oral Bioavailability and No Potential for Misuse in Drug-Facilitated Sexual Assaults, with or Without Alcohol: results from Two Randomised Clinical Trials.	Duplicate records
408	Remimazolam Has Low Oral Bioavailability and No Potential for Misuse in Drug-Facilitated Sexual Assaults, with or Without Alcohol: Results from Two Randomised Clinical Trials.	Duplicate records
409	The hemodynamic stability of remimazolam compared with propofol in patients undergoing endoscopic submucosal dissection: a randomized trial.	Duplicate records
410	The hemodynamic stability of remimazolam compared with propofol in patients undergoing endoscopic submucosal dissection: A randomized trial.	Duplicate records
411	A phase III study evaluating the efficacy and safety of remimazolam (CNS 7056) compared with placebo and midazolam in patients undergoing colonoscopy.	Duplicate records
412	A phase III study evaluating the efficacy and safety of remimazolam (CNS 7056) compared with placebo and midazolam in patients undergoing colonoscopy.	Duplicate records
413	A phase III study evaluating the efficacy and safety of remimazolam (CNS 7056) compared with placebo and midazolam in patients undergoing colonoscopy.	Duplicate records
414	Safety and efficacy of remimazolam in high risk colonoscopy: a randomized trial.	Duplicate records
415	Safety and efficacy of remimazolam in high risk colonoscopy: A randomized trial.	Duplicate records
416	Safety and efficacy of remimazolam in high risk colonoscopy: A randomized trial.	Duplicate records
417	RAPID ONSET OF SEDATION WITH IV REMIMAZOLAM IN COLONOSCOPY PATIENTS: RESULTS FROM A RANDOMIZED CLINICAL TRIAL.	Duplicate records
418	Comparative study on the impact of remimazolam and sevoflurane on quality of recovery after transurethral resection of bladder tumor A randomized controlled noninferiority study.	Duplicate records
419	Comparative study on the impact of remimazolam and sevoflurane on quality of recovery after transurethral resection of bladder tumor A randomized controlled noninferiority study.	Duplicate records
420	Comparative study on the impact of remimazolam and sevoflurane on quality of recovery after transurethral resection of bladder tumor: a randomized controlled noninferiority study.	Duplicate records
421	Anesthetic induction with remimazolam causes lesser hemodynamic change compared with that with propofol target-controlled infusion.	Duplicate records
422	Prospective Randomized Controlled Trial Comparing Anesthetic Management With Remimazolam Besylate and Flumazenil Versus Propofol During Awake Craniotomy Following an Asleep-awake-asleep Method.	Duplicate records
423	Prospective Randomized Controlled Trial Comparing Anesthetic Management With Remimazolam Besylate and Flumazenil Versus Propofol During Awake Craniotomy Following an Asleep-awake-asleep Method.	Duplicate records
424	Prospective Randomized Controlled Trial Comparing Anesthetic Management With Remimazolam Besylate and Flumazenil Versus Propofol During Awake Craniotomy Following an Asleep-awake-asleep Method.	Duplicate records
425	Randomized Crossover Trial to Compare Abuse Liability of Intravenous Remimazolam Versus Intravenous Midazolam and Placebo in Recreational Central Nervous System Depressant Users.	Duplicate records
426	Randomized Crossover Trial to Compare Abuse Liability of Intravenous Remimazolam Versus Intravenous Midazolam and Placebo in Recreational Central Nervous System Depressant Users.	Duplicate records
427	Pharmacokinetics and Pharmacodynamics of Remimazolam (CNS 7056) after Continuous Infusion in Healthy Male Volunteers: part I. Pharmacokinetics and Clinical Pharmacodynamics.	Duplicate records
428	Comparison of hemodynamics during induction of general anesthesia with remimazolam and target-controlled propofol in middle-aged and elderly patients: a single-center, randomized, controlled trial.	Duplicate records
429	Comparison of hemodynamics during induction of general anesthesia with remimazolam and target-controlled propofol in middle-aged and elderly patients: a single-center, randomized, controlled trial.	Duplicate records
430	A prospective, open-label, randomized clinical trial to evaluate the efficacy and safety of remimazolam in patients undergoing EBUS-TBNA: REST trial design.	Duplicate records
431	A prospective, open-label, randomized clinical trial to evaluate the efficacy and safety of remimazolam in patients undergoing EBUS-TBNA: REST trial design.	Duplicate records
432	A prospective, open-label, randomized clinical trial to evaluate the efficacy and safety of remimazolam in patients undergoing EBUS-TBNA: REST trial design.	Duplicate records
433	Remimazolam improves the markers of postresuscitation cerebral injury in a swine model of cardiac arrest.	Duplicate records
434	Safety, pharmacokinetic and pharmacodynamic properties of single ascending dose and continuous infusion of remimazolam besylate in healthy Chinese volunteers.	Duplicate records
435	Safety, pharmacokinetic and pharmacodynamic properties of single ascending dose and continuous infusion of remimazolam besylate in healthy Chinese volunteers.	Duplicate records
436	Safety, pharmacokinetic and pharmacodynamic properties of single ascending dose and continuous infusion of remimazolam besylate in healthy Chinese volunteers.	Duplicate records
437	Efficacy and Safety of Remimazolam Tosilate versus Propofol for General Anesthesia in Cirrhotic Patients Undergoing Endoscopic Variceal Ligation.	Duplicate records
438	Application of remimazolam-0.6% sevoflurane anesthesia for flash visual evoked potential monitoring during pituitary adenoma resection: a non-inferiority randomized controlled trial.	Duplicate records
439	Application of remimazolam-0.6% sevoflurane anesthesia for flash visual evoked potential monitoring during pituitary adenoma resection: a non-inferiority randomized controlled trial.	Duplicate records
440	Application of remimazolam-0.6% sevoflurane anesthesia for flash visual evoked potential monitoring during pituitary adenoma resection: a non-inferiority randomized controlled trial.	Duplicate records
441	Efficacy and Safety of the Remimazolam-Alfentanil Combination for Sedation During Gastroscopy: A Randomized, Double-blind, Single-center Controlled Trial.	Duplicate records
442	Efficacy and Safety of the Remimazolam-Alfentanil Combination for Sedation During Gastroscopy: A Randomized, Double-blind, Single-center Controlled Trial.	Duplicate records
443	Efficacy and Safety of the Remimazolam-Alfentanil Combination for Sedation During Gastroscopy: A Randomized, Double-blind, Single-center Controlled Trial.	Duplicate records
444	Remimazolam Compared to Propofol for Total Intravenous Anesthesia with Remifentanil on the Recovery of Psychomotor Function: a Randomized Controlled Trial.	Duplicate records
445	Remimazolam Compared to Propofol for Total Intravenous Anesthesia with Remifentanil on the Recovery of Psychomotor Function: A Randomized Controlled Trial.	Duplicate records
446	The effect of remimazolam on postoperative memory retention and delayed regeneration in breast surgery patients Rationale and design of an exploratory, randomized, open, propofol-controlled, single-center clinical trial: A study protocol.	Duplicate records
447	The effect of remimazolam on postoperative memory retention and delayed regeneration in breast surgery patients Rationale and design of an exploratory, randomized, open, propofol-controlled, single-center clinical trial: A study protocol.	Duplicate records
448	The effect of remimazolam on postoperative memory retention and delayed regeneration in breast surgery patients: rationale and design of an exploratory, randomized, open, propofol-controlled, single-center clinical trial: a study protocol.	Duplicate records
449	SEDATION WITH IV REMIMAZOLAM PROVIDES RAPID ONSET, RECOVERY, AND DISCHARGE READINESS IN BRONCHOSCOPY PATIENTS: RESULTS FROM A RANDOMIZED CLINICAL TRIAL.	Duplicate records
450	Results of a phase 3, multicenter, randomized, placebo-controlled trial of remimazolam: A new ultra short acting benzodiazepine for bronchoscopy.	Duplicate records
451	Safety and efficacy of remimazolam for general anesthesia in elderly patients undergoing laparoscopic cholecystectomy: a randomized controlled trial.	Duplicate records
452	Safety and efficacy of remimazolam for general anesthesia in elderly patients undergoing laparoscopic cholecystectomy: a randomized controlled trial.	Duplicate records
453	Quality of recovery in patients administered remimazolam versus those administered an inhalant agent for the maintenance of general anesthesia: a randomized control trial.	Duplicate records
454	Quality of recovery in patients administered remimazolam versus those administered an inhalant agent for the maintenance of general anesthesia: a randomized control trial.	Duplicate records
455	Quality of recovery in patients administered remimazolam versus those administered an inhalant agent for the maintenance of general anesthesia: a randomized control trial.	Duplicate records
456	Post-induction hypotension with remimazolam versus propofol in patients routinely administered angiotensin axis blockades: a randomized control trial.	Duplicate records
457	Post-induction hypotension with remimazolam versus propofol in patients routinely administered angiotensin axis blockades: a randomized control trial.	Duplicate records
458	Post-induction hypotension with remimazolam versus propofol in patients routinely administered angiotensin axis blockades: a randomized control trial.	Duplicate records
459	Remimazolam for sedation: A protocol for a systematic review with meta-analysis, trial sequential analysis, and GRADE approach.	Duplicate records
460	Remimazolam for sedation: A protocol for a systematic review with meta-analysis, trial sequential analysis, and GRADE approach.	Duplicate records
461	Comment on Matsumoto et al. Remimazolam’s Effects on Postoperative Nausea and Vomiting Are Similar to Those of Propofol after Laparoscopic Gynecological Surgery: a Randomized Controlled Trial. J. Clin. Med. 2023, 12, 5402.	Duplicate records
462	Comment on Matsumoto et al. Remimazolam’s Effects on Postoperative Nausea and Vomiting Are Similar to Those of Propofol after Laparoscopic Gynecological Surgery: A Randomized Controlled Trial. J. Clin. Med. 2023, 12, 5402.	Duplicate records
463	Comment on Matsumoto et al. Remimazolam's Effects on Postoperative Nausea and Vomiting Are Similar to Those of Propofol after Laparoscopic Gynecological Surgery: a Randomized Controlled Trial. J. Clin. Med. 2023, 12, 5402.	Duplicate records
464	The effects of remimazolam in combination with estazolam on postoperative hemodynamics and pain intensity in patients undergoing laparoscopic gastrointestinal surgery.	Duplicate records
465	The effects of remimazolam in combination with estazolam on postoperative hemodynamics and pain intensity in patients undergoing laparoscopic gastrointestinal surgery.	Duplicate records
466	The effects of remimazolam combined with sufentanil on respiration, circulation and sedation level in patients undergoing colonoscopy.	Duplicate records
467	The effects of remimazolam combined with sufentanil on respiration, circulation and sedation level in patients undergoing colonoscopy.	Duplicate records
468	The effects of remimazolam combined with sufentanil on respiration, circulation and sedation level in patients undergoing colonoscopy.	Duplicate records
469	Evaluation of the efficacy and safety of remazolam in tooth extraction surgery: a randomized, single-blind, multi-center clinical trial.	Duplicate records
470	Evaluation of the efficacy and safety of remazolam in tooth extraction surgery: A randomized, single-blind, multi-center clinical trial.	Duplicate records
471	Evaluation of the efficacy and safety of remazolam in tooth extraction surgery: A randomized, single-blind, multi-center clinical trial.	Duplicate records
472	Comparison of postoperative nausea and vomiting between remimazolam and propofol: a propensity score- matched, retrospective, observational, single-center cohort study.	Duplicate records
473	Comparison of postoperative nausea and vomiting between remimazolam and propofol: a propensity score-matched, retrospective, observational, single-center cohort study.	Duplicate records
474	Hypotension after general anaesthesia induction using remimazolam or propofol in geriatric patients undergoing sevoflurane anaesthesia with remifentanil: a single-centre, double-blind, randomised controlled trial.	Duplicate records
475	Hypotension after general anaesthesia induction using remimazolam or propofol in geriatric patients undergoing sevoflurane anaesthesia with remifentanil: a single-centre, double-blind, randomised controlled trial.	Duplicate records
476	Hypotension after general anaesthesia induction using remimazolam or propofol in geriatric patients undergoing sevoflurane anaesthesia with remifentanil: a single-centre, double-blind, randomised controlled trial.	Duplicate records
477	Determination of the 50% and 95% Effective Dose of Remimazolam Combined with Propofol for Intravenous Sedation During Day-Surgery Hysteroscopy.	Duplicate records
478	Effect of remimazolam tosilate on early cognitive function in elderly patients undergoing upper gastrointestinal endoscopy.	Duplicate records
479	Effect of remimazolam tosilate on early cognitive function in elderly patients undergoing upper gastrointestinal endoscopy.	Duplicate records
480	Effect of remimazolam tosilate on early cognitive function in elderly patients undergoing upper gastrointestinal endoscopy.	Duplicate records
481	Effect of remimazolam tosilate on early cognitive function in elderly patients undergoing upper gastrointestinal endoscopy.	Duplicate records
482	Remimazolam besylate versus propofol for deep sedation in critically ill patients: a randomized pilot study.	Duplicate records
483	Remimazolam besylate versus propofol for deep sedation in critically ill patients: a randomized pilot study.	Duplicate records
484	Remimazolam besylate versus propofol for deep sedation in critically ill patients: a randomized pilot study.	Duplicate records
485	Remimazolam versus traditional sedatives for procedural sedation: a systematic review and meta-analysis of efficacy and safety outcomes.	Duplicate records
486	Remimazolam besylate versus propofol for long-term sedation during invasive mechanical ventilation: a pilot study.	Duplicate records
487	Remimazolam besylate versus propofol for long-term sedation during invasive mechanical ventilation: a pilot study.	Duplicate records
488	Remimazolam besylate versus propofol for long-term sedation during invasive mechanical ventilation: a pilot study.	Duplicate records
489	Remimazolam besylate versus propofol for long-term sedation during invasive mechanical ventilation: a pilot study.	Duplicate records
490	Remimazolam versus propofol for endoscopy sedation in elderly patients: a systematic review, meta-analysis and trial sequential analysis.	Duplicate records
491	Remimazolam versus propofol for endoscopy sedation in elderly patients: a systematic review, meta-analysis and trial sequential analysis.	Duplicate records
492	Remimazolam-based anesthesia with flumazenil allows faster emergence than propofol-based anesthesia in older patients undergoing spinal surgery: A randomized controlled trial.	Duplicate records
493	Remimazolam-based anesthesia with flumazenil allows faster emergence than propofol-based anesthesia in older patients undergoing spinal surgery: A randomized controlled trial.	Duplicate records
494	Remimazolam-based anesthesia with flumazenil allows faster emergence than propofol-based anesthesia in older patients undergoing spinal surgery: A randomized controlled trial.	Duplicate records
495	Effect of remimazolam and propofol anesthesia on autonomic nerve activities during Le Fort I osteotomy under general anesthesia: blinded randomized clinical trial.	Duplicate records
496	Effect of remimazolam and propofol anesthesia on autonomic nerve activities during Le Fort I osteotomy under general anesthesia: blinded randomized clinical trial.	Duplicate records
497	Effect of Remidazolam Intravenous Anesthesia in Hysteroscopic Surgery.	Duplicate records
498	Efficacy of Remimazolam for Procedural Sedation in American Society of Anesthesiologists (ASA) I to IV Patients Undergoing Colonoscopy: A Systematic Review and Meta-Analysis.	Duplicate records
499	Safety and effectiveness of the combination of remimazolam tosilate and propofol in gastroscopy: a multicenter, randomized controlled, single-blind clinical trial.	Duplicate records
500	Safety and effectiveness of the combination of remimazolam tosilate and propofol in gastroscopy: a multicenter, randomized controlled, single-blind clinical trial.	Duplicate records
501	Safety and effectiveness of the combination of remimazolam tosilate and propofol in gastroscopy: a multicenter, randomized controlled, single-blind clinical trial.	Duplicate records
502	Efficacy and safety of remimazolam in procedural sedation and analgesia A protocol for systematic review and meta analysis.	Duplicate records
503	Efficacy and safety of remimazolam in procedural sedation and analgesia: A protocol for systematic review and meta analysis.	Duplicate records
504	Efficacy of continuous intravenous remimazolam versus midazolam in the extraction of impacted wisdom teeth: protocol of a randomised controlled trial.	Duplicate records
505	Efficacy of continuous intravenous remimazolam versus midazolam in the extraction of impacted wisdom teeth: protocol of a randomised controlled trial.	Duplicate records
506	Cardiopulmonary Adverse Events of Remimazolam versus Propofol During Cervical Conization: a Randomized Controlled Trial.	Duplicate records
507	Cardiopulmonary Adverse Events of Remimazolam versus Propofol During Cervical Conization: A Randomized Controlled Trial.	Duplicate records
508	Cardiopulmonary Adverse Events of Remimazolam versus Propofol During Cervical Conization: A Randomized Controlled Trial.	Duplicate records
509	Safety and efficacy of remimazolam besylate in patients undergoing colonoscopy: a multicentre, single-blind, randomized, controlled, phase Ⅲ trial.	Duplicate records
510	Safety and efficacy of remimazolam besylate in patients undergoing colonoscopy: a multicentre, single-blind, randomized, controlled, phase III trial.	Duplicate records
511	Safety and efficacy of remimazolam besylate in patients undergoing colonoscopy: A multicentre, single-blind, randomized, controlled, phase III trial.	Duplicate records
512	Safety and efficacy of remimazolam besylate in patients undergoing colonoscopy: A multicentre, single-blind, randomized, controlled, phase III trial.	Duplicate records
513	Remimazolam versus Propofol on Procedural Sedation and Anesthesia under Digestive Endoscopy in Chinese Population: A Meta-analysis of Efficacy and Safety Outcomes.	Duplicate records
514	Comparison between hemodynamic effects of remimazolam and propofol during general anesthesia: a systematic review and meta-analysis.	Duplicate records
515	Comparison between hemodynamic effects of remimazolam and propofol during general anesthesia: a systematic review and meta-analysis.	Duplicate records
516	The safety and efficacy of remimazolam tosylate combined with propofol in upper gastrointestinal endoscopy: a multicenter, randomized clinical trial.	Duplicate records
517	The safety and efficacy of remimazolam tosylate combined with propofol in upper gastrointestinal endoscopy: A multicenter, randomized clinical trial.	Duplicate records
518	Clinical Study of Flumazenil Antagonizing Remimazolam on Nausea and Vomiting After Gynecologic Day Surgery.	Duplicate records
519	Clinical Study of Flumazenil Antagonizing Remimazolam on Nausea and Vomiting After Gynecologic Day Surgery.	Duplicate records
520	Clinical Study of Flumazenil Antagonizing Remimazolam on Nausea and Vomiting After Gynecologic Day Surgery.	Duplicate records
521	A placebo- and midazolam-controlled phase I single ascending-dose study evaluating the safety, pharmacokinetics, and pharmacodynamics of remimazolam (CNS 7056): part II. Population pharmacokinetic and pharmacodynamic modeling and simulation.	Duplicate records
522	A Placebo- and Midazolam-Controlled Phase I Single Ascending-Dose Study Evaluating the Safety, Pharmacokinetics, and Pharmacodynamics of Remimazolam (CNS 7056): Part II. Population Pharmacokinetic and Pharmacodynamic Modeling and Simulation.	Duplicate records
523	A placebo-and midazolam-controlled phase i single ascending-dose study evaluating the safety, pharmacokinetics, and pharmacodynamics of remimazolam (CNS 7056): Part II. population pharmacokinetic and pharmacodynamic modeling and simulation.	Duplicate records
524	A phase Ib, dose-finding study of multiple doses of remimazolam (CNS 7056) in volunteers undergoing colonoscopy.	Duplicate records
525	A phase ib, dose-finding study of multiple doses of remimazolam (cns 7056) in volunteers undergoing colonoscopy.	Duplicate records
526	Comparison of Remimazolam-Flumazenil versus Propofol for Recovery from General Anesthesia: A Systematic Review and Meta-Analysis.	Duplicate records
527	Comparison of Remimazolam–Flumazenil versus Propofol for Recovery from General Anesthesia: A Systematic Review and Meta-Analysis.	Duplicate records
528	Bolus administration of remimazolam was superior to midazolam for deep sedation in elderly patients undergoing diagnostic bronchoscopy: a randomized, double-blind, controlled trial.	Duplicate records
529	Bolus administration of remimazolam was superior to midazolam for deep sedation in elderly patients undergoing diagnostic bronchoscopy: A randomized, double-blind, controlled trial.	Duplicate records
530	Comparison of remimazolam and propofol about safety outcome indicators during general anesthesia in surgical patients: a systematic review and meta-analysis.	Duplicate records
531	Comparison of remimazolam and propofol about safety outcome indicators during general anesthesia in surgical patients: a systematic review and meta-analysis.	Duplicate records
532	Gastroscopy sedation: clinical trial comparing propofol and sufentanil with or without remimazolam.	Duplicate records
533	Efficacy and safety of remimazolam for procedural sedation during ultrasound-guided transversus abdominis plane block and rectus sheath block in patients undergoing abdominal tumor surgery: a single-center randomized controlled trial.	Duplicate records
534	Efficacy and safety of remimazolam for procedural sedation during ultrasound-guided transversus abdominis plane block and rectus sheath block in patients undergoing abdominal tumor surgery: a single-center randomized controlled trial.	Duplicate records
535	Correction: efficacy and safety of remimazolam for procedural sedation during ultrasound-guided transversus abdominis plane block and rectus sheath block in patients undergoing abdominal tumor surgery: a single-center randomized controlled trial.	Duplicate records
536	Correction: efficacy and safety of remimazolam for procedural sedation during ultrasound-guided transversus abdominis plane block and rectus sheath block in patients undergoing abdominal tumor surgery: a single-center randomized controlled trial.	Duplicate records
537	Sedative effect of remimazolam combined with alfentanil in colonoscopic polypectomy: a prospective, randomized, controlled clinical trial.	Duplicate records
538	Sedative effect of remimazolam combined with alfentanil in colonoscopic polypectomy: a prospective, randomized, controlled clinical trial.	Duplicate records
539	Comparative analysis of the effect of electromyogram to bispectral index and 95% spectral edge frequency under remimazolam and propofol anesthesia: a prospective, randomized, controlled clinical trial.	Duplicate records
540	Comparative analysis of the effect of electromyogram to bispectral index and 95% spectral edge frequency under remimazolam and propofol anesthesia: a prospective, randomized, controlled clinical trial.	Duplicate records
541	Comparison of the effects of remimazolam tosylate and propofol on immune function and hemodynamics in patients undergoing laparoscopic partial hepatectomy: a randomized controlled trial.	Duplicate records
542	Comparison of the effects of remimazolam tosylate and propofol on immune function and hemodynamics in patients undergoing laparoscopic partial hepatectomy: a randomized controlled trial.	Duplicate records
543	Comparison of the effects of remimazolam tosylate and propofol on immune function and hemodynamics in patients undergoing laparoscopic partial hepatectomy: a randomized controlled trial.	Duplicate records
544	Efficacy and Safety of Remimazolam Besylate Combined with Alfentanil in Painless Gastroscopy: a Randomized, Single-Blind, Parallel Controlled Study.	Duplicate records
545	Efficacy and Safety of Remimazolam Besylate Combined with Alfentanil in Painless Gastroscopy: a Randomized, Single-Blind, Parallel Controlled Study.	Duplicate records
546	Efficacy and Safety of Remimazolam Besylate Combined with Alfentanil in Painless Gastroscopy: A Randomized, Single-Blind, Parallel Controlled Study.	Duplicate records
547	Comparison of the Safety and Efficacy of Remimazolam Besylate versus Dexmedetomidine for Patients Undergoing Fiberoptic Bronchoscopy: a Prospective, Randomized Controlled Trial.	Duplicate records
548	Comparison of the Safety and Efficacy of Remimazolam Besylate versus Dexmedetomidine for Patients Undergoing Fiberoptic Bronchoscopy: A Prospective, Randomized Controlled Trial.	Duplicate records
549	Comparison of the Safety and Efficacy of Remimazolam Besylate versus Dexmedetomidine for Patients Undergoing Fiberoptic Bronchoscopy: A Prospective, Randomized Controlled Trial.	Duplicate records
550	Transcutaneous Electrical Acupoint Stimulation Combined with Moderate Sedation of Remimazolam Tosilate in Gastrointestinal Endoscopy: a Prospective, Randomized, Double-Blind, Placebo-Controlled Clinical Trial.	Duplicate records
551	Transcutaneous Electrical Acupoint Stimulation Combined with Moderate Sedation of Remimazolam Tosilate in Gastrointestinal Endoscopy: a Prospective, Randomized, Double-Blind, Placebo-Controlled Clinical Trial.	Duplicate records
552	Transcutaneous Electrical Acupoint Stimulation Combined with Moderate Sedation of Remimazolam Tosilate in Gastrointestinal Endoscopy: A Prospective, Randomized, Double-Blind, Placebo-Controlled Clinical Trial.	Duplicate records
553	Effects of remimazolam combined with sufentanil on hemodynamics during anesthetic induction in elderly patients with mild hypertension undergoing orthopedic surgery of the lower limbs: a randomized controlled trial.	Duplicate records
554	Effects of remimazolam combined with sufentanil on hemodynamics during anesthetic induction in elderly patients with mild hypertension undergoing orthopedic surgery of the lower limbs: a randomized controlled trial.	Duplicate records
555	Effects of remimazolam combined with sufentanil on hemodynamics during anesthetic induction in elderly patients with mild hypertension undergoing orthopedic surgery of the lower limbs: a randomized controlled trial.	Duplicate records
556	COMPARISON BETWEEN REMIMAZOLAM AND PLACEBO IN JAPANESE PATIENTS UNDERGOING COLONOSCOPY: a PHASE III, INVESTIGATOR-INITIATED, RANDOMIZED, CONTROLLED TRIAL.	Duplicate records
557	Safety and efficacy of remimazolam tosilate combined with low-dose fentanyl for procedural sedation in obese patients undergoing gastroscopy: study protocol for a single-centre, double-blind, randomised controlled trial.	Duplicate records
558	Safety and efficacy of remimazolam tosilate combined with low-dose fentanyl for procedural sedation in obese patients undergoing gastroscopy: Study protocol for a single-centre, double-blind, randomised controlled trial.	Duplicate records
559	Safety and efficacy of remimazolam tosilate combined with low-dose fentanyl for procedural sedation in obese patients undergoing gastroscopy: study protocol for a single-centre, double-blind, randomised controlled trial.	Duplicate records
560	Comparison of the bispectral indices of patients receiving remimazolam and propofol for general anesthesia: a randomized crossover trial.	Duplicate records
561	Comparison of the bispectral indices of patients receiving remimazolam and propofol for general anesthesia: a randomized crossover trial.	Duplicate records
562	Comparison of the bispectral indices of patients receiving remimazolam and propofol for general anesthesia: a randomized crossover trial.	Duplicate records
563	Cost-Effectiveness Analysis of Remimazolam and Midazolam in Goal-Guided Sedation in ICU.	Duplicate records
564	Cost-Effectiveness Analysis of Remimazolam and Midazolam in Goal-Guided Sedation in ICU.	Duplicate records
565	Cost-Effectiveness Analysis of Remimazolam and Midazolam in Goal-Guided Sedation in ICU.	Duplicate records
566	Effect of Remimazolam on Postoperative Delirium in Older Adult Patients Undergoing Orthopedic Surgery: A Prospective Randomized Controlled Clinical Trial.	Duplicate records
567	Effect of Remimazolam on Postoperative Delirium in Older Adult Patients Undergoing Orthopedic Surgery: a Prospective Randomized Controlled Clinical Trial.	Duplicate records
568	Effect of Remimazolam on Postoperative Delirium in Older Adult Patients Undergoing Orthopedic Surgery: A Prospective Randomized Controlled Clinical Trial.	Duplicate records
569	Clinical Trial Comparing Remimazolam with Propofol during Intravenous Anesthesia: a Prospective Randomised Clinical Trial.	Duplicate records
570	Clinical Trial Comparing Remimazolam with Propofol During Intravenous Anesthesia: A Prospective Randomised Clinical Trial.	Duplicate records
571	Effect of remimazolam besylate compared with propofol on the incidence of delirium after cardiac surgery: study protocol for a randomized trial.	Duplicate records
572	Effect of remimazolam besylate compared with propofol on the incidence of delirium after cardiac surgery: study protocol for a randomized trial.	Duplicate records
573	Effect of remimazolam besylate compared with propofol on the incidence of delirium after cardiac surgery: study protocol for a randomized trial.	Duplicate records
574	Effects of remimazolam tosilate on gastrointestinal hormones and gastrointestinal motility in patients undergoing gastrointestinal endoscopy with sedation: a randomized control trial.	Duplicate records
575	Effects of remimazolam tosilate on gastrointestinal hormones and gastrointestinal motility in patients undergoing gastrointestinal endoscopy with sedation: A randomized control trial.	Duplicate records
576	Remimazolam for the Prevention of Emergence Delirium in Children Following Tonsillectomy and Adenoidectomy Under Sevoflurane Anesthesia: a Randomized Controlled Study.	Duplicate records
577	Remimazolam for the Prevention of Emergence Delirium in Children Following Tonsillectomy and Adenoidectomy Under Sevoflurane Anesthesia: A Randomized Controlled Study.	Duplicate records
578	Long-term sedation with remimazolam besylate versus propofol in critically ill patients during invasive mechanical ventilation: a study protocol for a multicenter randomized non-inferior trial.	Duplicate records
579	Long-term sedation with remimazolam besylate versus propofol in critically ill patients during invasive mechanical ventilation: a study protocol for a multicenter randomized non-inferior trial.	Duplicate records
580	Long-term sedation with remimazolam besylate versus propofol in critically ill patients during invasive mechanical ventilation: a study protocol for a multicenter randomized non-inferior trial.	Duplicate records
581	Discharge readiness after remimazolam versus propofol for colonoscopy A randomised, double-blind trial.	Duplicate records
582	Discharge readiness after remimazolam versus propofol for colonoscopy: a randomised, double-blind trial.	Duplicate records
583	Discharge readiness after remimazolam versus propofol for colonoscopy: A randomised, double-blind trial.	Duplicate records
584	Comparison of 95% effective dose of remimazolam besylate and propofol for gastroscopy sedation on older patients: a single-centre randomized controlled trial.	Duplicate records
585	Comparison of 95% effective dose of remimazolam besylate and propofol for gastroscopy sedation on older patients: a single-centre randomized controlled trial.	Duplicate records
586	Comparison of 95% effective dose of remimazolam besylate and propofol for gastroscopy sedation on older patients: A single-centre randomized controlled trial.	Duplicate records
587	Prevention of postoperative nausea and vomiting after gynaecological day surgery under remimazolam general anesthesia: a randomized double-blind controlled study.	Duplicate records
588	Prevention of postoperative nausea and vomiting after gynaecological day surgery under remimazolam general anesthesia: a randomized double-blind controlled study.	Duplicate records
589	Remimazolam to prevent hemodynamic instability during catheter ablation under general anesthesia: a randomized controlled trial.	Duplicate records
590	Remimazolam to prevent hemodynamic instability during catheter ablation under general anesthesia: a randomized controlled trial.	Duplicate records
591	Remimazolam to prevent hemodynamic instability during catheter ablation under general anesthesia: a randomized controlled trial.	Duplicate records
592	Determining the 90% Effective Dose of Remimazolam Inhibiting Responses to Upper Gastrointestinal Endoscopy Insertion in Adults: A Double-Blind Study Utilizing a Biased Coin Up-and-Down Sequential Method.	Duplicate records
593	Determining the 90% Effective Dose of Remimazolam Inhibiting Responses to Upper Gastrointestinal Endoscopy Insertion in Adults: A Double-Blind Study Utilizing a Biased Coin Up-and-Down Sequential Method.	Duplicate records
594	Hypotension after general anesthesia induction using remimazolam in geriatric patients: protocol for a double-blind randomized controlled trial.	Duplicate records
595	Hypotension after general anesthesia induction using remimazolam in geriatric patients: Protocol for a double-blind randomized controlled trial.	Duplicate records
596	Hypotension after general anesthesia induction using remimazolam in geriatric patients: Protocol for a double-blind randomized controlled trial.	Duplicate records
597	The incidences of nausea and vomiting after general anesthesia with remimazolam versus sevoflurane: a prospective randomized controlled trial.	Duplicate records
598	The incidences of nausea and vomiting after general anesthesia with remimazolam versus sevoflurane: a prospective randomized controlled trial.	Duplicate records
599	The incidences of nausea and vomiting after general anesthesia with remimazolam versus sevoflurane: a prospective randomized controlled trial.	Duplicate records
600	Comparison of the negative effect of remimazolam and propofol on cardiac contractility: analysis of a randomised parallel-group trial and a preclinical ex vivo study.	Duplicate records
601	Comparison of the negative effect of remimazolam and propofol on cardiac contractility: Analysis of a randomised parallel-group trial and a preclinical ex vivo study.	Duplicate records
602	Comparison of the negative effect of remimazolam and propofol on cardiac contractility: Analysis of a randomised parallel-group trial and a preclinical ex vivo study.	Duplicate records
603	Efficacy and safety of remimazolam for non-obese patients during anesthetic induction in cardiac surgery: study protocol for a multicenter randomized trial.	Duplicate records
604	Efficacy and safety of remimazolam for non-obese patients during anesthetic induction in cardiac surgery: study protocol for a multicenter randomized trial.	Duplicate records
605	Efficacy of pretreatment with remimazolam on prevention of propofol-induced injection pain in patients undergoing gastroscopy.	Duplicate records
606	Efficacy of pretreatment with remimazolam on prevention of propofol-induced injection pain in patients undergoing gastroscopy.	Duplicate records
607	Efficacy of pretreatment with remimazolam on prevention of propofol-induced injection pain in patients undergoing gastroscopy.	Duplicate records
608	Remimazolam versus Propofol in Combination with Esketamine for Surgical Abortion: a Double-Blind Randomized Controlled Trial.	Duplicate records
609	Remimazolam versus propofol in combination with esketamine for surgical abortion: A double-blind randomized controlled trial.	Duplicate records
610	Remimazolam versus propofol in combination with esketamine for surgical abortion: A double-blind randomized controlled trial.	Duplicate records
611	Remimazolam Tosylate Combined with Low-Dose Propofol Improves Sedation and Safety in Hysteroscopy.	Duplicate records
612	Remimazolam Tosylate Combined with Low-Dose Propofol Improves Sedation and Safety in Hysteroscopy.	Duplicate records
613	Remimazolam Tosylate Combined with Low-Dose Propofol Improves Sedation and Safety in Hysteroscopy.	Duplicate records
614	Effect of remimazolam vs propofol on emergence from general anesthesia in patients undergoing cerebral endovascular procedures: A randomized controlled, non-inferiority trial.	Duplicate records
615	Effect of remimazolam vs propofol on emergence from general anesthesia in patients undergoing cerebral endovascular procedures: A randomized controlled, non-inferiority trial.	Duplicate records
616	Effect of remimazolam vs propofol on emergence from general anesthesia in patients undergoing cerebral endovascular procedures: a randomized controlled, non-inferiority trial.	Duplicate records
617	Comparison of Remimazolam and Propofol for Drug-Induced Sleep Endoscopy: a Randomized Clinical Trial.	Duplicate records
618	Comparison of Remimazolam and Propofol for Drug-Induced Sleep Endoscopy: A Randomized Clinical Trial.	Duplicate records
619	Comparison of Remimazolam and Propofol for Drug-Induced Sleep Endoscopy: A Randomized Clinical Trial.	Duplicate records
620	Effects of opioid-free propofol or remimazolam balanced anesthesia on hypoxemia incidence in patients with obesity during gastrointestinal endoscopy: a prospective, randomized clinical trial.	Duplicate records
621	Effects of opioid-free propofol or remimazolam balanced anesthesia on hypoxemia incidence in patients with obesity during gastrointestinal endoscopy: A prospective, randomized clinical trial.	Duplicate records
622	Effects of opioid-free propofol or remimazolam balanced anesthesia on hypoxemia incidence in patients with obesity during gastrointestinal endoscopy: A prospective, randomized clinical trial.	Duplicate records
623	The comparison of remimazolam and midazolam for the sedation of gastrointestinal endoscopy: A meta-analysis of randomized controlled studies.	Duplicate records
624	The comparison of remimazolam and midazolam for the sedation of gastrointestinal endoscopy: a meta-analysis of randomized controlled studies.	Duplicate records
625	Comparison of Remimazolam Tosilate and Propofol Sedation on the Early Postoperative Quality of Recovery in Patients Undergoing Day Surgery: a Prospective Randomized Controlled Trial.	Duplicate records
626	Comparison of Remimazolam Tosilate and Propofol Sedation on the Early Postoperative Quality of Recovery in Patients Undergoing Day Surgery: A Prospective Randomized Controlled Trial.	Duplicate records
627	Effectiveness of remimazolam besylate combined with alfentanil for fiberoptic bronchoscopy with preserved spontaneous breathing: a prospective, randomized, controlled clinical trial.	Duplicate records
628	Effectiveness of remimazolam besylate combined with alfentanil for fiberoptic bronchoscopy with preserved spontaneous breathing: a prospective, randomized, controlled clinical trial.	Duplicate records
629	Etomidate Combined with Propofol versus Remimazolam for Sedation in Elderly Patients During Gastrointestinal Endoscopy: a Randomized Prospective Clinical Trial.	Duplicate records
630	Etomidate Combined with Propofol versus Remimazolam for Sedation in Elderly Patients During Gastrointestinal Endoscopy: A Randomized Prospective Clinical Trial.	Duplicate records
631	Efficacy and safety of remimazolam tosylate in hysteroscopy: a randomized, single-blind, parallel controlled trial.	Duplicate records
632	Efficacy and safety of remimazolam tosylate in hysteroscopy: a randomized, single-blind, parallel controlled trial.	Duplicate records
633	Efficacy and safety of remimazolam tosylate in hysteroscopy: A randomized, single-blind, parallel controlled trial.	Duplicate records
634	Correction to: efficacy and safety of remimazolam besylate versus propofol during hysteroscopy: single-centre randomized controlled trial.	Duplicate records
635	Correction to: efficacy and safety of remimazolam besylate versus propofol during hysteroscopy: single-centre randomized controlled trial.	Duplicate records
636	Efficacy and safety of remimazolam besylate versus propofol during hysteroscopy: single-centre randomized controlled trial.	Duplicate records
637	Efficacy and safety of remimazolam besylate versus propofol during hysteroscopy: single-centre randomized controlled trial.	Duplicate records
638	Remimazolam-remifentanil causes less postoperative nausea and vomiting than remimazolam-alfentanil during hysteroscopy: a single-centre randomized controlled trial.	Duplicate records
639	Remimazolam-remifentanil causes less postoperative nausea and vomiting than remimazolam-alfentanil during hysteroscopy: a single-centre randomized controlled trial.	Duplicate records
640	Remimazolam-remifentanil causes less postoperative nausea and vomiting than remimazolam-alfentanil during hysteroscopy: a single-centre randomized controlled trial.	Duplicate records
641	Efficacy and Safety of Remimazolam Versus Etomidate for Induction of General Anesthesia: Protocol for a Systematic Review and Meta-Analysis.	Duplicate records
642	Moderate sedation by total intravenous remimazolam-alfentanil vs. propofol-alfentanil for third molar extraction: a prospective randomized controlled trial.	Duplicate records
643	Moderate sedation by total intravenous remimazolam-alfentanil vs. propofol-alfentanil for third molar extraction: A prospective randomized controlled trial.	Duplicate records
644	Moderate sedation by total intravenous remimazolam-alfentanil vs. propofol-alfentanil for third molar extraction: A prospective randomized controlled trial.	Duplicate records
645	Efficacy and safety of different doses of remimazolam tosylate for colonoscopy: single-center, prospective, randomized, double-blind, parallel trial.	Duplicate records
646	Efficacy and safety of different doses of remimazolam tosylate for colonoscopy: single-center, prospective, randomized, double-blind, parallel trial.	Duplicate records
647	Efficacy and safety of different doses of remimazolam tosylate for colonoscopy: single-center, prospective, randomized, double-blind, parallel trial.	Duplicate records
648	A population pharmacodynamic Markov mixed-effects model for determining remimazolam-induced sedation when co-administered with fentanyl in procedural sedation.	Duplicate records
649	Unveiling the impact of airways: A comparative analysis of oropharyngeal and nasopharyngeal airways in painless fiberoptic bronchoscopy.	Duplicate records
650	Influences of Propofol, Ciprofol and Remimazolam on Dreaming During Anesthesia for Gastrointestinal Endoscopy: A Randomized Double-Blind Parallel-Design Trial.	Duplicate records
651	Influences of Propofol, Ciprofol and Remimazolam on Dreaming During Anesthesia for Gastrointestinal Endoscopy: A Randomized Double-Blind Parallel-Design Trial.	Duplicate records
652	Influences of Propofol, Ciprofol and Remimazolam on Dreaming During Anesthesia for Gastrointestinal Endoscopy: A Randomized Double-Blind Parallel-Design Trial.	Duplicate records
653	Metabolite characterization of a novel sedative drug, remimazolam in human plasma and urine using ultra high-performance liquid chromatography coupled with synapt high-definition mass spectrometry.	Duplicate records
654	Efficacy and safety of remimazolam in bronchoscopic sedation: A meta-analysis.	Duplicate records
655	Efficacy and safety of remimazolam in bronchoscopic sedation: A meta-analysis.	Duplicate records
656	Effect of Remimazolam Supplementation on Propofol Requirements During Hysteroscopy: A Double-Blind, Dose-Response Study.	Duplicate records
657	Effect of Remimazolam Supplementation on Propofol Requirements During Hysteroscopy: a Double-Blind, Dose-Response Study.	Duplicate records
658	Effect of Remimazolam Supplementation on Propofol Requirements During Hysteroscopy: A Double-Blind, Dose-Response Study.	Duplicate records
659	Efficacy and safety of remimazolam besylate in bronchoscopy for adults: a multicenter, randomized, double-blind, positive-controlled clinical study.	Duplicate records
660	Efficacy and safety of remimazolam besylate in bronchoscopy for adults: a multicenter, randomized, double-blind, positive-controlled clinical study.	Duplicate records
661	Efficacy and safety of remimazolam besylate in bronchoscopy for adults: A multicenter, randomized, double-blind, positive-controlled clinical study.	Duplicate records
662	Efficacy and safety of remimazolam besylate in bronchoscopy for adults: A multicenter, randomized, double-blind, positive-controlled clinical study.	Duplicate records
663	Comparison of the recovery quality between remimazolam and propofol after general anesthesia: systematic review and a meta-analysis of randomized controlled trials.	Duplicate records
664	Comparison of the recovery quality between remimazolam and propofol after general anesthesia: systematic review and a meta-analysis of randomized controlled trials.	Duplicate records
665	Efficacy and safety of remimazolam tosylate for sedation during upper gastrointestinal endoscopy: study protocol for a multicenter randomized controlled trial.	Duplicate records
666	Efficacy and safety of remimazolam tosylate for sedation during upper gastrointestinal endoscopy: study protocol for a multicenter randomized controlled trial.	Duplicate records
667	Efficacy and safety of remimazolam tosylate for sedation during upper gastrointestinal endoscopy: study protocol for a multicenter randomized controlled trial.	Duplicate records
668	Remimazolam Dosing for Gastroscopy: A Randomized Noninferiority Trial.	Duplicate records
669	Remimazolam Dosing for Gastroscopy: A Randomized Noninferiority Trial.	Duplicate records
670	Remimazolam Dosing for Gastroscopy: A Randomized Noninferiority Trial.	Duplicate records
671	Efficacy and Safety of Remimazolam in Endoscopic Sedation—A Systematic Review and Meta-Analysis.	Duplicate records
672	Efficacy and Safety of Remimazolam in Endoscopic Sedation—A Systematic Review and Meta-Analysis.	Duplicate records
673	Efficacy and Safety of Remimazolam in Endoscopic Sedation—A Systematic Review and Meta-Analysis.	Duplicate records
674	Correction to: randomized, Single-Blind, Comparative Study of Remimazolam Besylate vs Propofol for Facial Plastic Surgery	Duplicate records
675	Correction to: randomized, Single-Blind, Comparative Study of Remimazolam Besylate vs Propofol for Facial Plastic Surgery	Duplicate records
676	Preoperative Anxiolytic and Sedative Effects of Intranasal Remimazolam and Dexmedetomidine: a Randomized Controlled Clinical Study in Children Undergoing General Surgeries	Duplicate records
677	Preoperative Anxiolytic and Sedative Effects of Intranasal Remimazolam and Dexmedetomidine: a Randomized Controlled Clinical Study in Children Undergoing General Surgeries	Duplicate records
678	Remimazolam: A Review in Procedural Sedation.	Duplicate records
679	Remimazolam: A Review in Procedural Sedation.	Duplicate records
680	Effect of remimazolam tosilate versus etomidate on hemodynamics in patients undergoing valve replacement surgery: study protocol for a randomized controlled trial	study protocols
681	Effect of remimazolam versus propofol anesthesia on postoperative delirium in neurovascular surgery: study protocol for a randomized controlled, non-inferiority trial	study protocols
682	The effect of obstructive jaundice on the sensitivity of intravenous anesthetic of remimazolam: study protocol for a controlled multicenter trial	study protocols
683	Efficacy of continuous intravenous remimazolam versus midazolam in the extraction of impacted wisdom teeth: protocol of a randomised controlled trial	study protocols
684	Dreaming during gastrointestinal endoscopy under propofol, ciprofol, or remimazolam anesthesia: study protocol for a parallel-design double-blind, single-center trial	study protocols
685	Safety and efficacy of remimazolam tosilate combined with low-dose fentanyl for procedural sedation in obese patients undergoing gastroscopy: study protocol for a single-centre, double-blind, randomised controlled trial	study protocols
686	Effect of inspiratory muscle training on hypoxemia in obese patients undergoing painless gastroscopy: protocol for a single-center, double-blind, randomized controlled trial	study protocols
687	Effect of remimazolam besylate compared with propofol on the incidence of delirium after cardiac surgery: study protocol for a randomized trial	study protocols
688	Hypotension after general anesthesia induction using remimazolam in geriatric patients: Protocol for a double-blind randomized controlled trial	study protocols
689	Efficacy and safety of remimazolam for non-obese patients during anesthetic induction in cardiac surgery: study protocol for a multicenter randomized trial	study protocols
690	Efficacy and Safety of Remimazolam Versus Etomidate for Induction of General Anesthesia: Protocol for a Systematic Review and Meta-Analysis	study protocols
691	Remimazolam versus propofol for sedation in gastrointestinal endoscopy and colonoscopy within elderly patients: a meta-analysis of randomized controlled trials	review
692	The safety of remimazolam versus propofol in gastroscopic sedation: a meta-analysis	review
693	Remimazolam versus propofol for sedation in gastrointestinal endoscopic procedures: a systematic review and meta-analysis	review
694	Remimazolam versus propofol for procedural sedation: a meta-analysis of randomized controlled trials	review
695	Remimazolam: A New Ingress in Cardiac Surgical Intensive Care Unit	review
696	Remimazolam has similar anesthetic effect and superior safety compared to propofol in elderly patients: A meta-analysis of randomized controlled trials	review
697	Efficacy and cost analysis of intravenous conscious sedation for long oral surgery procedures	review
698	Effect of remimazolam on intra-operative hypotension: Systematic review and meta-analysis of randomised controlled trials	review
699	A Comparison of Hypotension, Bradycardia, and Hypoxia Incidence between the Use of Remimazolam and Other Sedative Agents during Colonoscopy Procedures: A Systematic Review and Meta-Analysis	review
700	Comparing subjective quality of recovery between remimazolam- and propofol-based total intravenous anesthesia for surgical procedures: a meta-analysis	review
701	Efficacy and Safety of Remimazolam for Procedural Sedation: A Meta-Analysis of Randomized Controlled Trials With Trial Sequential Analysis	review
702	A clinical trial of the effect of remimazolam on postoperative ECG in gynecologic laparotomy	review
703	The use of remimazolam versus propofol for induction and maintenance of general anesthesia: A systematic review and meta-analysis	review
704	Remimazolam for sedation and anesthesia in children: A scoping review	review
705	Remimazolam: A Review in Procedural Sedation	review
706	Remimazolam for Procedural Sedation in Older Patients: A Systematic Review and Meta-Analysis with Trial Sequential Analysis	review
707	Safety and efficacy comparison of remimazolam and propofol for intravenous anesthesia during gastroenteroscopic surgery of older patients: A meta-analysis	review
708	Hemodynamic Influences of Remimazolam Versus Propofol During the Induction Period of General Anesthesia: A Systematic Review and Meta-analysis of Randomized Controlled Trials	review
709	Remimazolam vs. propofol for general anaesthesia in elderly patients: a meta-analysis with trial sequential analysis	review
710	Anaesthesia and cancer recurrence: The influence of perioperative anaesthetic technique on cancer recurrence after surgery	review
711	Hypotension during propofol sedation for colonoscopy: a retrospective exploratory analysis and meta-analysis	review
712	Remimazolam for sedation: A protocol for a systematic review with meta-analysis, trial sequential analysis, and GRADE approach	review
713	Effect of general anaesthesia with remimazolam versus propofol on postoperative quality of recovery in patients undergoing ambulatory arthroscopic meniscus repair: a randomised clinical trial	review
714	Remimazolam versus traditional sedatives for procedural sedation: a systematic review and meta-analysis of efficacy and safety outcomes	review
715	Remimazolam versus propofol for endoscopy sedation in elderly patients: a systematic review, meta-analysis and trial sequential analysis	review
716	Efficacy of Remimazolam for Procedural Sedation in American Society of Anesthesiologists (ASA) I to IV Patients Undergoing Colonoscopy: A Systematic Review and Meta-Analysis	review
717	Efficacy and safety of remimazolam in procedural sedation and analgesia: A protocol for systematic review and meta-analysis	review
718	Efficacy of continuous intravenous remimazolam versus midazolam in the extraction of impacted wisdom teeth: protocol of a randomised controlled trial	review
719	Remimazolam versus Propofol on Procedural Sedation and Anesthesia under Digestive Endoscopy in Chinese Population: A Meta-analysis of Efficacy and Safety Outcomes	review
720	Comparison between hemodynamic effects of remimazolam and propofol during general anesthesia: a systematic review and meta-analysis	review
721	Comparison of Remimazolam-Flumazenil versus Propofol for Recovery from General Anesthesia: A Systematic Review and Meta-Analysis	review
722	Efficacy and Safety of Remimazolam Compared to Midazolam and Propofol in Patients Undergoing Gastrointestinal Endoscopy: A Meta-Analysis	review
723	Effects of Remimazolam Compared with Propofol on Postoperative Delirium and Cognitive Function in Elderly Patients: A Systematic Review and Meta-Analysis	review
724	Clinical Utility of Remimazolam for Sedation in ICU Patients: A Systematic Review and Meta-Analysis	review
725	Effect of Remimazolam on Perioperative Hemodynamics: A Systematic Review and Meta-Analysis	review
726	Remimazolam as an Alternative for Procedural Sedation in Cardiac Catheterization: A Systematic Review	review
727	Efficacy and Safety of Remimazolam in Patients Undergoing Bronchoscopy: A Systematic Review and Meta-Analysis	review
728	Remimazolam for Sedation in Neurosurgical Procedures: A Meta-Analysis of Randomized Controlled Trials	review
729	Comparison of Remimazolam and Propofol in Patients Undergoing Cataract Surgery: A Systematic Review	review
730	Effects of Remimazolam on Postoperative Recovery and Pain Management: A Meta-Analysis	review
731	Safety and Efficacy of Remimazolam for Procedural Sedation in Pediatric Patients: A Systematic Review	review
732	Remimazolam vs. Dexmedetomidine for Sedation in ICU Patients: A Meta-Analysis	review
733	Remimazolam in Ambulatory Surgery: A Systematic Review and Meta-Analysis	review
734	Comparison of Remimazolam and Sevoflurane for General Anesthesia: A Systematic Review	review
735	Efficacy and Safety of Remimazolam for Spinal Surgery: A Systematic Review	review
736	Remimazolam for Pain Control and Sedation in Emergency Procedures: A Meta-Analysis	review
737	Comparison of Remimazolam and Ketamine in Procedural Sedation: A Systematic Review	review
738	Evaluation of Remimazolam for Anesthesia Maintenance: A Meta-Analysis of Clinical Trials	review
739	Remimazolam for Postoperative Nausea and Vomiting Prevention: A Systematic Review	review
740	Efficacy and Safety of Remimazolam in Endoscopic Sedation-A Systematic Review and Meta-Analysis	review
741	APPLICATION VALUE TO PREVENT GASTRIC CANCER OF REMIMAZOLAM TOSILATE WITH SUFENTANIL IN PAINLESS GASTROENTEROSCOPY	Reports not retrieved
742	Comparison of the effects of reniimazolam besylate and midazolam on postoperative cognitive function in patients undergoing gynecologic laparoscopic surgery under general anesthesia	Reports not retrieved
743	Retrospective comparison of the effects of remimazolam and dexmedetomidine on postoperative delirium in elderly patients undergoing orthopedic surgery of the lower extremities under spinal anesthesia	retrospective study
744	Comparison of postoperative nausea and vomiting between remimazolam and propofol: a propensity score-matched, retrospective, observational, single-center cohort study	retrospective study
745	Hematological and Chemical Profiles in a Porcine Model of Severe Multiple Trauma	preclinical study
746	REMIMAZOLAM IMPROVES THE MARKERS OF POSTRESUSCITATION CEREBRAL INJURY IN A SWINE MODEL OF CARDIAC ARREST	preclinical study
747	Remimazolam Improves the Markers of Post-Resuscitation Cerebral Injury in a Swine Model of Cardiac Arrest	preclinical study
748	ChiCtr (2018). "A Phase I continuous infusion Study Evaluating the Safety, Pharmacokinetics and Pharmacodynamics of Remimazolam Besylate injection in Healthy Volunteers." https://trialsearch.who.int/Trial2.aspx?TrialID=ChiCTR1800015186.	Trail registry records
749	ChiCtr (2018). "A Phase I Single Ascending Dose Study Evaluating the Safety, Pharmacokinetics and Pharmacodynamics of Remimazolam Besylate injection in Healthy Volunteers." https://trialsearch.who.int/Trial2.aspx?TrialID=ChiCTR1800015185.	Trail registry records
750	ChiCtr (2020). "Application of different doses of remimazolam tosylate in painless abortion: a randomized controlled trial." https://trialsearch.who.int/Trial2.aspx?TrialID=ChiCTR2000035255.	Trail registry records
751	ChiCtr (2020). "Application of remidazolam in gastroscopy of patients with hypertension." http://www.who.int/trialsearch/Trial2.aspx?TrialID=ChiCTR2000038070.	Trail registry records
752	ChiCtr (2020). "Clinical Effect of J Remimazolam Tosylate in Painless Gastroscopy of Patients at High Altitude." http://www.who.int/trialsearch/Trial2.aspx?TrialID=ChiCTR2000035604.	Trail registry records
753	ChiCtr (2020). "The Clinical Effect of Remimazolam Tosilate for Injection Combined with Sufentanil in patients with Cirrhosis Undergoing Painless Gastroscopy." http://www.who.int/trialsearch/Trial2.aspx?TrialID=ChiCTR2000037722.	Trail registry records
754	ChiCtr (2020). "Clinical observation of Remimazole tosylate for general anesthesia with Laryngeal Mask Airway in middle-aged and elderly patients undergoing urological surgery." http://www.who.int/trialsearch/Trial2.aspx?TrialID=ChiCTR2000039604.	Trail registry records
755	ChiCtr (2020). "Clinical study for the efficacy and safety of remimazolam applied in slow endotracheal intubation under Spontaneous Breathing for obstructive sleep apnea syndrome." http://www.who.int/trialsearch/Trial2.aspx?TrialID=ChiCTR2000033871.	Trail registry records
756	ChiCtr (2020). "Clinical study of remazolam mesylate in hysteroscopic surgery." http://www.who.int/trialsearch/Trial2.aspx?TrialID=ChiCTR2000041439.	Trail registry records
757	ChiCtr (2020). "Clinical study of remimazolam tosilate for injection for gastroscopic sedation: a multicenter, randomized, single-blind clinical trial." https://trialsearch.who.int/Trial2.aspx?TrialID=ChiCTR2000038694.	Trail registry records
758	ChiCtr (2020). "A Comparison Between Lidocaine and remimazolam on the Prevention of propofol Injection pain during genel anesthesiology." http://www.who.int/trialsearch/Trial2.aspx?TrialID=ChiCTR2000039704.	Trail registry records
759	ChiCtr (2020). "Comparison of remimazolam and propofol on incidence of postoperative delirium after hip fracture surgery under general anesthesia." http://www.who.int/trialsearch/Trial2.aspx?TrialID=ChiCTR2000038223.	Trail registry records
760	ChiCtr (2020). "A comparison of Remimazolam Tosilate versus Propofol on intraoperative stability of hemodynamics in patients undergoing endoscopic submucosal dissection." https://trialsearch.who.int/Trial2.aspx?TrialID=ChiCTR2000037975.	Trail registry records
761	ChiCtr (2020). "Comparison of safety and efficacy of different doses of remimazolam combined with sufentanil in the assisted sedation of ultrasound-guided nerve block." http://www.who.int/trialsearch/Trial2.aspx?TrialID=ChiCTR2000035555.	Trail registry records
762	ChiCtr (2020). "Comparison of the effects of remimazolam tosilate and propofol on circulatory function during induction of general anesthesia in patients undergoing cardiac valve replacement: a prospective randomized controlled trial." https://trialsearch.who.int/Trial2.aspx?TrialID=ChiCTR2000040650.	Trail registry records
763	ChiCtr (2020). "Effect of efficacy and safety study of remimazolam in ultrasound-guided nerve block: a randomized controlled trial." https://trialsearch.who.int/Trial2.aspx?TrialID=ChiCTR2000035388.	Trail registry records
764	ChiCtr (2020). "Effect of efficacy and safety study of remimazolam tosilate in bronchoscopy: a randomized controlled trial." https://trialsearch.who.int/Trial2.aspx?TrialID=ChiCTR2000035214.	Trail registry records
765	ChiCtr (2020). "Effect of Remimazolam Besylate combined with Sufentanil on the incidence of delirium in patients after cardiac surgery." http://www.who.int/trialsearch/Trial2.aspx?TrialID=ChiCTR2000038976.	Trail registry records
766	ChiCtr (2020). "Effect of Remimazolam versus Propofol on the Quality of Recovery After Colonoscopy: a Randomized Controlled Trial." https://trialsearch.who.int/Trial2.aspx?TrialID=ChiCTR2000041568.	Trail registry records
767	ChiCtr (2020). "Effect of Remimazolam(CNS 7056) on postoperative cognitive dysfunction after partial hepatectomy in elderly patients." http://www.who.int/trialsearch/Trial2.aspx?TrialID=ChiCTR2000034677.	Trail registry records
768	ChiCtr (2020). "Effective Dose of Remimazolam Besylate for Sedation in Postoperative Mechanically Ventilated ICU Patients Undergoing Noncardiac Surgery." http://www.who.int/trialsearch/Trial2.aspx?TrialID=ChiCTR2000039343.	Trail registry records
769	ChiCtr (2020). "Efficacy and safety of remimazolam in elective general anesthesia in hypertensive patients: a single-center, randomized, controlled trial." https://trialsearch.who.int/Trial2.aspx?TrialID=ChiCTR2000040579.	Trail registry records
770	ChiCtr (2020). "The efficacy and safety of remimazolam injection for painless abortion." http://www.who.int/trialsearch/Trial2.aspx?TrialID=ChiCTR2000034121.	Trail registry records
771	ChiCtr (2020). "Efficacy and safety of Remimazolam tosilate for general anesthesia during transurethral resection of the prostate in elderly patients." http://www.who.int/trialsearch/Trial2.aspx?TrialID=ChiCTR2000040081.	Trail registry records
772	ChiCtr (2020). "The Efficacy and Safety of Remimazolam Tosilate for Injection in the General Anesthesia: a Randomized, Single Blind, Parallel Controlled Study." https://trialsearch.who.int/Trial2.aspx?TrialID=ChiCTR2000034031.	Trail registry records
773	ChiCtr (2020). "Efficacy and safety of remimazolam tosilate for sedation for gastrointestinal endoscopy in elderly patients: a prospective, randomized, single-blind clinical trial." https://trialsearch.who.int/Trial2.aspx?TrialID=ChiCTR2000039334.	Trail registry records
774	ChiCtr (2020). "Efficacy and safety of Remimazolam Tosilate in elderly patients undergoing joint replacement with general anesthesia." http://www.who.int/trialsearch/Trial2.aspx?TrialID=ChiCTR2000040881.	Trail registry records
775	ChiCtr (2020). "Efficacy and safety of remimazolam tosilate in procedural sedation during induction of anesthesia: a multicenter, randomized, single blind, positive control study." https://trialsearch.who.int/Trial2.aspx?TrialID=ChiCTR2000032846.	Trail registry records
776	ChiCtr (2020). "Efficacy and safety of remimazolam tosylate for sedation management in elderly orthopedic patients with acute agitation." http://www.who.int/trialsearch/Trial2.aspx?TrialID=ChiCTR2000036101.	Trail registry records
777	ChiCtr (2020). "Efficacy and safety of remimazolam tosylate in different doses for colonoscopy." http://www.who.int/trialsearch/Trial2.aspx?TrialID=ChiCTR2000041331.	Trail registry records
778	ChiCtr (2020). "Intranasal remimazolam tosilate for premedication in children." https://trialsearch.who.int/Trial2.aspx?TrialID=ChiCTR2000038161.	Trail registry records
779	ChiCtr (2020). "A multicenter, randomized, double-blind, positive drug parallel controlled trial for remimazolam tosilate for injection effect on the postoperative recovery quality of patients with painless gastroscopy." https://trialsearch.who.int/Trial2.aspx?TrialID=ChiCTR2000034191.	Trail registry records
780	ChiCtr (2020). "Observation on Comparison of the anaesthesia effect of remimazolam and propofol in the off-pump coronary artery bypass grafting surgery." http://www.who.int/trialsearch/Trial2.aspx?TrialID=ChiCTR2000030409.	Trail registry records
781	ChiCtr (2020). "Phase III clinical trial of the effectiveness and safety of remimazolam besylate for bronchoscopy: multicenter, randomized, double-blind, positive drug parallel control." https://trialsearch.who.int/Trial2.aspx?TrialID=ChiCTR2000039753.	Trail registry records
782	ChiCtr (2020). "Randomised controlled study comparing use of Remimazolam Tosilate plus fentanyl versus propofol plus fentanyl for anesthesia in elderly patients undergoing gastrointestinal endoscopy." https://trialsearch.who.int/Trial2.aspx?TrialID=ChiCTR2000035824.	Trail registry records
783	ChiCtr (2020). "Remimazolam combined with Estazolam alleviates increased postoperative pain due to preoperative anxiety in patients undergoing laparoscopic hysterectomy." http://www.who.int/trialsearch/Trial2.aspx?TrialID=ChiCTR2000037489.	Trail registry records
784	ChiCtr (2020). "Remimazolam contrast propofol application of gastroscopy in elderly patients." http://www.who.int/trialsearch/Trial2.aspx?TrialID=ChiCTR2000039076.	Trail registry records
785	ChiCtr (2020). "Remimazolam Tosilate Versus Propofol for Hemodynamic Stability During Induction of Cardiac Surgery: a Prospective Randomized Controlled Study." https://trialsearch.who.int/Trial2.aspx?TrialID=ChiCTR2000039273.	Trail registry records
786	ChiCtr (2020). "Safety and effectiveness of remimazolam tosylate combined with butorphanol in painless gastroscopy diagnosis and treatment: a randomized controlled trial." https://trialsearch.who.int/Trial2.aspx?TrialID=ChiCTR2000034901.	Trail registry records
787	ChiCtr (2020). "Safety and effectiveness of remimazolam tosylate in painless gastroscopy/colonoscopy diagnosis and treatment: a randomized controlled trial." https://trialsearch.who.int/Trial2.aspx?TrialID=ChiCTR2000035813.	Trail registry records
788	ChiCtr (2020). "The safety and efficacy of remimazolam anesthesia campared with propofol during endobronchial ultrasound-guided transbronchial needle aspiration: a ?prospective randomized controlled trial." https://trialsearch.who.int/Trial2.aspx?TrialID=ChiCTR2000040041.	Trail registry records
789	ChiCtr (2020). "Safety and efficacy of Remimazolam Tosilate compare to Propofol during bronchoscopy." http://www.who.int/trialsearch/Trial2.aspx?TrialID=ChiCTR2000038975.	Trail registry records
790	ChiCtr (2020). "Safety and Efficacy of Remimazolam Tosilate in Healthy Patients Undergoing Laparoscopic Appendectomy with General Anesthesia: a Randomized Controlled Trial." https://trialsearch.who.int/Trial2.aspx?TrialID=ChiCTR2000034077.	Trail registry records
791	ChiCtr (2020). "Safety and efficacy of rimazolam for awake endotracheal intubation: a prospective, randomized, double-blind, controlled study." https://trialsearch.who.int/Trial2.aspx?TrialID=ChiCTR2000031965.	Trail registry records
792	ChiCtr (2020). "Safety, Efficacy of Remimazolam Tosilate used in Hysteroscopy: a Randomized, Single-Blind, Controlled Trial." https://trialsearch.who.int/Trial2.aspx?TrialID=ChiCTR2000033726.	Trail registry records
793	ChiCtr (2020). "A study of remimazolam in children's individualized drug regimen: based on PK/PD model and genomics." http://www.who.int/trialsearch/Trial2.aspx?TrialID=ChiCTR2000033381.	Trail registry records
794	ChiCtr (2020). "Study on the effectiveness and safety of general anesthesia by nasal infusion of remimazolam tosylate before operation in children." http://www.who.int/trialsearch/Trial2.aspx?TrialID=ChiCTR2000035356.	Trail registry records
795	ChiCtr (2020). "Study on the effectiveness and safety of Remimazolam Tosilate for Injection in general anesthesia during day surgery: a prospective, randomized, double-blind, double-simulation, parallel controlled clinical trial." https://trialsearch.who.int/Trial2.aspx?TrialID=ChiCTR2000037877.	Trail registry records
796	ChiCtr (2020). "Study on the safety and efficacy of rimazolam benzenesulfonate in hysteroscopy." http://www.who.int/trialsearch/Trial2.aspx?TrialID=ChiCTR2000038252.	Trail registry records
797	ChiCtr (2020). "To compare the efficacy and safety of remimazolam combined with propofol and sufentanil in fiberoptic bronchoscopy." http://www.who.int/trialsearch/Trial2.aspx?TrialID=ChiCTR2000040626.	Trail registry records
798	ChiCtr (2021). "The 95% Effective Dose of Remimazolam Tosilate for Induction of General Anesthesia in Adult Patients." https://trialsearch.who.int/Trial2.aspx?TrialID=ChiCTR2100047868.	Trail registry records
799	ChiCtr (2021). "Anesthetic effect of anterior serratus plane block combined with remimazolam on patients undergoing thoracoscopic sympathectomy." https://trialsearch.who.int/Trial2.aspx?TrialID=ChiCTR2100049492.	Trail registry records
800	ChiCtr (2021). "Application and effect of besylate remimazolam for interventional surgery in patients with intracranial aneurysms." http://www.who.int/trialsearch/Trial2.aspx?TrialID=ChiCTR2100041808.	Trail registry records
801	ChiCtr (2021). "Application of different doses of remimazolam besylate in hysteroscopic surgery." https://trialsearch.who.int/Trial2.aspx?TrialID=ChiCTR2100041690.	Trail registry records
802	ChiCtr (2021). "Application of Rebazolam benzenesulfonic acid in sedation during off-pump coronary artery bypass grafting." http://www.who.int/trialsearch/Trial2.aspx?TrialID=ChiCTR2100042310.	Trail registry records
803	ChiCtr (2021). "the application of Remazolam in children undergoing sedation." http://www.who.int/trialsearch/Trial2.aspx?TrialID=ChiCTR2100044246.	Trail registry records
804	ChiCtr (2021). "Application of Remimazolam and Sufentanil in patients of non early extubation after neurosurgery." https://trialsearch.who.int/Trial2.aspx?TrialID=ChiCTR2100046297.	Trail registry records
805	ChiCtr (2021). "Application of remimazolam besylate in painless gastrointestinal endoscopy in elderly patients." https://trialsearch.who.int/Trial2.aspx?TrialID=ChiCTR2100054129.	Trail registry records
806	ChiCtr (2021). "Application of remimazolam tosylate in induction of general anesthesia in obese patients: a randomized controlled trial." https://trialsearch.who.int/Trial2.aspx?TrialID=ChiCTR2100053141.	Trail registry records
807	ChiCtr (2021). "Clinical Application of Different Sedatives in Intrahospital Transports to Diagnostic Tests of ICU Artificial Airway Patients." https://trialsearch.who.int/Trial2.aspx?TrialID=ChiCTR2100045851.	Trail registry records
808	ChiCtr (2021). "Clinical application of sedation during induction of anesthesia in adult cardiac surgery patients." https://trialsearch.who.int/Trial2.aspx?TrialID=ChiCTR2100050122.	Trail registry records
809	ChiCtr (2021). "Clinical effect observation of remimazolam combined with alfentanil in patients undergoing painless gastrointestinal endoscopy." https://trialsearch.who.int/Trial2.aspx?TrialID=ChiCTR2100046745.	Trail registry records
810	ChiCtr (2021). "Clinical effect of propofol combined with Remimazolam tosylate intravenous anesthesia on patients undergoing gastric cancer surgery." http://www.who.int/trialsearch/Trial2.aspx?TrialID=ChiCTR2100043993.	Trail registry records
811	ChiCtr (2021). "The Clinical Effect of Remimazolam Tosilate for Injection Combined with Sufentanil in patients with Cirrhosis Undergoing Painless Gastroscopy." http://www.who.int/trialsearch/Trial2.aspx?TrialID=ChiCTR2100042179.	Trail registry records
812	ChiCtr (2021). "Clinical Observation of Remimazolam Combined with Alfentanil in Outpatient Painless Colonoscopy." https://trialsearch.who.int/Trial2.aspx?TrialID=ChiCTR2100053470.	Trail registry records
813	ChiCtr (2021). "Clinical observation of remimazolam tosylate combined with low-dose propofol in painless gastroscopy." https://trialsearch.who.int/Trial2.aspx?TrialID=ChiCTR2100051453.	Trail registry records
814	ChiCtr (2021). "A clinical research on the efficacy and safety of remimazolam in total intravenous intubation general anesthesia." https://trialsearch.who.int/Trial2.aspx?TrialID=ChiCTR2100050923.	Trail registry records
815	ChiCtr (2021). "Clinical study of preemptive sedation with remimazolam on prevention of propofol injection pain in induced abortion / curettage patients." http://www.who.int/trialsearch/Trial2.aspx?TrialID=ChiCTR2100041805.	Trail registry records
816	ChiCtr (2021). "Clinical study of Remimazolam Tosilate for anesthesia undergoing gastrointestinal endoscopy." https://trialsearch.who.int/Trial2.aspx?TrialID=ChiCTR2100050797.	Trail registry records
817	ChiCtr (2021). "Clinical study of remimazolam tosylate for injection and high flow nasal cannular insufflation in gastroscopy diagnosis and treatment." http://www.who.int/trialsearch/Trial2.aspx?TrialID=ChiCTR2100041759.	Trail registry records
818	ChiCtr (2021). "Clinical study on the diffenrence between remimazolam and etomidate in cardiac depression effects induced by intubation genaral anesthesia." https://trialsearch.who.int/Trial2.aspx?TrialID=ChiCTR2100053118.	Trail registry records
819	ChiCtr (2021). "Comparative study on efficacy and safety of Remimazolam toluene sulfonate and dexmedetomidine in patients with severe neurologic disease." https://trialsearch.who.int/Trial2.aspx?TrialID=ChiCTR2100045313.	Trail registry records
820	ChiCtr (2021). "Comparing remimazolam with propofol on postoperative quality of recovery in patients undergoing ambulatory arthroscopic surgery." https://trialsearch.who.int/Trial2.aspx?TrialID=ChiCTR2100053014.	Trail registry records
821	ChiCtr (2021). "Comparison of clinical efficacy of remazolam and propofol in patients with acute stroke after endovascular treatment." https://trialsearch.who.int/Trial2.aspx?TrialID=ChiCTR2100045420.	Trail registry records
822	ChiCtr (2021). "Comparison of efficacy of remimazolam and propofol on induction and maintenance of anesthesia in elderly patients undergoing ureteroscopic laser lithotripsy." https://trialsearch.who.int/Trial2.aspx?TrialID=ChiCTR2100050300.	Trail registry records
823	ChiCtr (2021). "The comparison of hemodynamic effects in the anesthesia induction between remimazolam and midazolam for elderly patients underwent non-cardiac surgery: a prospective, random, control study." https://trialsearch.who.int/Trial2.aspx?TrialID=ChiCTR2100045491.	Trail registry records
824	ChiCtr (2021). "Comparison of remazolam and propofol for painless colonoscopy." https://trialsearch.who.int/Trial2.aspx?TrialID=ChiCTR2100048678.	Trail registry records
825	ChiCtr (2021). "The comparison of remimazolam and propofol for pediatric gastroscopy sedation: a single center random control study." http://www.who.int/trialsearch/Trial2.aspx?TrialID=ChiCTR2100041686.	Trail registry records
826	ChiCtr (2021). "Comparison of the effects of remazolam and propofol on postoperative recovery in elderly patients undergoing general anesthesia for hip surgery." https://trialsearch.who.int/Trial2.aspx?TrialID=ChiCTR2100054955.	Trail registry records
827	ChiCtr (2021). "Comparison of the effects of remimazolam tosilate and etomidate on hemodynamic changes during induction of general anesthesia in patients undergoing cardiac surgery: a prospective randomized controlled trial." https://trialsearch.who.int/Trial2.aspx?TrialID=ChiCTR2100052535.	Trail registry records
828	ChiCtr (2021). "Comparison of the spectral features of the frontal electroencephalogram in patients receiving remimazolam besilate and propofol total intravenous general anesthesia." https://trialsearch.who.int/Trial2.aspx?TrialID=ChiCTR2100054101.	Trail registry records
829	ChiCtr (2021). "Determination of ED50 and ED95 for adequate sedation of single dose of remazolam in different people." https://trialsearch.who.int/Trial2.aspx?TrialID=ChiCTR2100052360.	Trail registry records
830	ChiCtr (2021). "Effect observation of remimazolam benzenesulfonate combined with alfentanil in fiberoptic bronchoscopy." https://trialsearch.who.int/Trial2.aspx?TrialID=ChiCTR2100045492.	Trail registry records
831	ChiCtr (2021). "Effect of remimazolam anesthesia induction and maintenance on early postoperative recovery of patients undergoing urologic surgery." https://trialsearch.who.int/Trial2.aspx?TrialID=ChiCTR2100041986.	Trail registry records
832	ChiCtr (2021). "Effect of remimazolam combined with propofol on EEG and postoperative delirium in elderly patients." https://trialsearch.who.int/Trial2.aspx?TrialID=ChiCTR2100046742.	Trail registry records
833	ChiCtr (2021). "Effect of remimazolam on peri-operative stress response and immune function." https://trialsearch.who.int/Trial2.aspx?TrialID=ChiCTR2100047957.	Trail registry records
834	ChiCtr (2021). "Effect of Remimazolam on Postoperative Delirium Among Patients Undergoing Deep Hypothemic Cardiopulmonary Bypass." https://trialsearch.who.int/Trial2.aspx?TrialID=ChiCTR2100054365.	Trail registry records
835	ChiCtr (2021). "Effect of remimazolam on postoperative delirium in elderly patients." https://trialsearch.who.int/Trial2.aspx?TrialID=ChiCTR2100050372.	Trail registry records
836	ChiCtr (2021). "Effect of Remimazolam on Postoperative Delirium in Elderly Patients undergoing Hip Surgery: a Prospective, Randomized, Controlled Study." https://trialsearch.who.int/Trial2.aspx?TrialID=ChiCTR2100050511.	Trail registry records
837	ChiCtr (2021). "The effect of remimazolam on postoperative sleep quality in patients undergoing gynecological laparoscopic surgery." https://trialsearch.who.int/Trial2.aspx?TrialID=ChiCTR2100053906.	Trail registry records
838	ChiCtr (2021). "Effect of remimazolam on the dynamics of laparoscopic surgery in patients with hypertension." https://trialsearch.who.int/Trial2.aspx?TrialID=ChiCTR2100051486.	Trail registry records
839	ChiCtr (2021). "The effect of remimazolam on the incidence of nausea and vomiting after general anesthesia in high-risk patients: a prospective randomized controlled study." https://trialsearch.who.int/Trial2.aspx?TrialID=ChiCTR2100043060.	Trail registry records
840	ChiCtr (2021). "The effect of remimazolam tosilate on early cognitve function of elderly patients after sedation for gastrointestinal endoscopy." http://www.who.int/trialsearch/Trial2.aspx?TrialID=ChiCTR2100042084.	Trail registry records
841	ChiCtr (2021). "Effect of remimazolam tosilate or propofol combined with remifentanil anesthesia on hemodynamics and Inflammation response in patients undergoing laparoscopic general anesthesia." http://www.who.int/trialsearch/Trial2.aspx?TrialID=ChiCTR2100042461.	Trail registry records
842	ChiCtr (2021). "Effect of remimazolam tosilate versus propofol during drug-induced sleep endoscopy in patients with obstructive sleep apnea hypopnea syndrome." https://trialsearch.who.int/Trial2.aspx?TrialID=ChiCTR2100053973.	Trail registry records
843	ChiCtr (2021). "Effect of Remimazolam Tosylate on Perioperative Stress Response and Immune Function of Patients Undergoing Radical Mastectomy." https://trialsearch.who.int/Trial2.aspx?TrialID=ChiCTR2100044750.	Trail registry records
844	ChiCtr (2021). "Effective dose of Remimazolam Tosilate inhibiting responses to artificial airway insertion in different gender." https://trialsearch.who.int/Trial2.aspx?TrialID=ChiCTR2100048631.	Trail registry records
845	ChiCtr (2021). "Effects of anterior serratus plane block combined with remimazolam on hemodynamics and postoperative cognitive function in patients undergoing thoracoscopic heart valve surgery." https://trialsearch.who.int/Trial2.aspx?TrialID=ChiCTR2100050079.	Trail registry records
846	ChiCtr (2021). "Effects of remimazolam on emergence delirium in children undergoing tonsillectomy and adenoidectomy under general anesthesia." https://trialsearch.who.int/Trial2.aspx?TrialID=ChiCTR2100054959.	Trail registry records
847	ChiCtr (2021). "The Effects of remimazolam tosilate combined with sufentanil on hemodynamics and depth of anesthesia in patients with painless gastrointestinal endoscopy." http://www.who.int/trialsearch/Trial2.aspx?TrialID=ChiCTR2100042441.	Trail registry records
848	ChiCtr (2021). "The effects of remimazolam verus dexmedetomidine on short-term postoperative sleep quality in elderly patients undergoing ERCP." https://trialsearch.who.int/Trial2.aspx?TrialID=ChiCTR2100052435.	Trail registry records
849	ChiCtr (2021). "The efficacy and safety of remimazolam besylate in mechanical ventilated patients in intensive care unit: a multi-center prospective randomized control trial." https://trialsearch.who.int/Trial2.aspx?TrialID=ChiCTR2100049447.	Trail registry records
850	ChiCtr (2021). "Efficacy and safety of remimazolam besylate in the obese patients during colonoscopy." https://trialsearch.who.int/Trial2.aspx?TrialID=ChiCTR2100049951.	Trail registry records
851	ChiCtr (2021). "The efficacy and safety of remimazolam compared with midazolam in patients undergoing dental extraction." https://trialsearch.who.int/Trial2.aspx?TrialID=ChiCTR2100050822.	Trail registry records
852	ChiCtr (2021). "The efficacy and safety of remimazolam in colonoscopy patients: a prospective, randomized clinical trial." https://trialsearch.who.int/Trial2.aspx?TrialID=ChiCTR2100054053.	Trail registry records
853	ChiCtr (2021). "Efficacy and safety of Remimazolam Tosilate for injection intravenous anesthesia for painless ERCP: a multicenter, randomized, controlled study." https://trialsearch.who.int/Trial2.aspx?TrialID=ChiCTR2100042946.	Trail registry records
854	ChiCtr (2021). "Efficacy and safety of remimazolam tosilate for sedation during noninvasive ventilation in patients with acute respiratory failure: a randomized, double-blind, midazolam controlled study." https://trialsearch.who.int/Trial2.aspx?TrialID=ChiCTR2100043930.	Trail registry records
855	ChiCtr (2021). "The efficacy and safety of remimazolam tosylate for induction and maintenance of general anesthesia in pediatric patients undergoing elective surgery: a multicentre, randomized, single-blind, positive-controlled clinical trial." https://trialsearch.who.int/Trial2.aspx?TrialID=ChiCTR2100053468.	Trail registry records
856	ChiCtr (2021). "The efficacy and safety of remimazolam tosylate in children undergoing enteroscopy: a single center, randomized, single blind, propofol positive control study." https://trialsearch.who.int/Trial2.aspx?TrialID=ChiCTR2100043125.	Trail registry records
857	ChiCtr (2021). "Efficacy of different doses of remimazolam with sufentanil for procedure sedation during nerve block." https://trialsearch.who.int/Trial2.aspx?TrialID=ChiCTR2100043530.	Trail registry records
858	ChiCtr (2021). "The efficacy of remimazolam tosylate versus propofol in cardiac function in patients with sepsis : a multicentered, randomized, parallel-controlled clinical trial." https://trialsearch.who.int/Trial2.aspx?TrialID=ChiCTR2100054137.	Trail registry records
859	ChiCtr (2021). "The Efficiency and Safety of Remimazolam and Propofol for Patients-Controlled Sedative Application Combined with Target-Controlled Remifentanil Injection in Transvenous Leads Extraction Surgery: a Randomized, Single-blinded, Parallel-controlled Trial." https://trialsearch.who.int/Trial2.aspx?TrialID=ChiCTR2100050668.	Trail registry records
860	ChiCtr (2021). "An exploratory randomized controlled trial on the clinical application of remimazolam tosilate for injection in patients undergoing general anesthesia during outpatient surgery." https://trialsearch.who.int/Trial2.aspx?TrialID=ChiCTR2100048904.	Trail registry records
861	ChiCtr (2021). "Feasibility and safety analysis of laryngeal mask implantation induced by remazolam combined with remifentanil." https://trialsearch.who.int/Trial2.aspx?TrialID=ChiCTR2100052136.	Trail registry records
862	ChiCtr (2021). "Inhibition of IncRNA BDNF-AS in exosome by remimazolam tosylate improves perioperative neurocognitive function in elderly patients undergoing total hip arthroplasty." https://trialsearch.who.int/Trial2.aspx?TrialID=ChiCTR2100054162.	Trail registry records
863	ChiCtr (2021). "A multicenter, randomized, double-blind, positive drug parallel controlled clinical study on the effect of remazolam mesylate for injection on the quality of postoperative recovery in patients undergoing painless gastroscopy." https://trialsearch.who.int/Trial2.aspx?TrialID=ChiCTR2100043306.	Trail registry records
864	ChiCtr (2021). "A multicenter, randomized, double-blind, positive drug parallel controlled trial for remimazolam tosilate for injection effect on the postoperative recovery quality of patients with painless gastroscopy." https://trialsearch.who.int/Trial2.aspx?TrialID=ChiCTR2100043502.	Trail registry records
865	ChiCtr (2021). "A prospective randomized controlled trial of the efficacy and safety of remimazolam besylate in fiberoptic bronchoscopy in the ICU." https://trialsearch.who.int/Trial2.aspx?TrialID=ChiCTR2100050181.	Trail registry records
866	ChiCtr (2021). "Prospective Study of Remimazolam Besylate Combined with Alfentanil in Gastrointestinal Endoscopy Under Sedation." http://www.who.int/trialsearch/Trial2.aspx?TrialID=ChiCTR2100043964.	Trail registry records
867	ChiCtr (2021). "Randomized controlled study to evaluate the sedative effect of rimazolam in patients with mechanical ventilation for septic shock." https://trialsearch.who.int/Trial2.aspx?TrialID=ChiCTR2100045953.	Trail registry records
868	ChiCtr (2021). "Randomized double-blind controlled study of different antiemetic drugs in gynecological day surgery with remimazolam and alfentanil." https://trialsearch.who.int/Trial2.aspx?TrialID=ChiCTR2100053316.	Trail registry records
869	ChiCtr (2021). "A randomized, parallel controlled study comparing remazolam with propofol for therapeutic endoscopic retrograde cholangiopancreatography (ERCP)." https://trialsearch.who.int/Trial2.aspx?TrialID=ChiCTR2100049314.	Trail registry records
870	ChiCtr (2021). "A randomized, single-blind, parallel and positive controlled study on the pharmacokinetics and pharmacodynamics of remimazolam besylate for induction and maintenance of general anesthesia." https://trialsearch.who.int/Trial2.aspx?TrialID=ChiCTR2100043698.	Trail registry records
871	ChiCtr (2021). "Remimazolam besylate on hemodynamics and postoperative rehabilitation of patients undergoing endovascular aneurysm repair." http://www.who.int/trialsearch/Trial2.aspx?TrialID=ChiCTR2100042350.	Trail registry records
872	ChiCtr (2021). "Remimazolam combined with remifentanil for moderate sedation in awake fiberoptic intubation." http://www.who.int/trialsearch/Trial2.aspx?TrialID=ChiCTR2100042917.	Trail registry records
873	ChiCtr (2021). "Remimazolam vs Propofol for Sedation in ICU Patients with Mechanical Ventilation." https://trialsearch.who.int/Trial2.aspx?TrialID=ChiCTR2100046214.	Trail registry records
874	ChiCtr (2021). "The safety and efficacy of remimazolam as a potential anesthesia induction agent during endotracheal intubation in spontaneous breathing patients." https://trialsearch.who.int/Trial2.aspx?TrialID=ChiCTR2100048242.	Trail registry records
875	ChiCtr (2021). "Safety and efficacy of remimazolam besylate combined with alfentanil hydrochloride in hysteroscopy." http://www.who.int/trialsearch/Trial2.aspx?TrialID=ChiCTR2100044177.	Trail registry records
876	ChiCtr (2021). "Safety and efficacy of remimazolam combined with different opioids in bronchoscopic examination or therapy." https://trialsearch.who.int/Trial2.aspx?TrialID=ChiCTR2100047768.	Trail registry records
877	ChiCtr (2021). "Safety and efficacy of remimazolam compared with propofol in cirrhosis patients undergoing gastroscopic treatment." https://trialsearch.who.int/Trial2.aspx?TrialID=ChiCTR2100045710.	Trail registry records
878	ChiCtr (2021). "Safety and efficacy of remimazolam sedation and propofol sedation in patients undergoing colonoscopic polypectomy." https://trialsearch.who.int/Trial2.aspx?TrialID=ChiCTR2100046928.	Trail registry records
879	ChiCtr (2021). "Safety and efficacy of remimazolam tosilate in bronchoscopy anesthesia: a randomized controlled trial." https://trialsearch.who.int/Trial2.aspx?TrialID=ChiCTR2100053266.	Trail registry records
880	ChiCtr (2021). "Sedation with remimazolam in elderly patients undergoing upper gastrointestinal endoscopy." https://trialsearch.who.int/Trial2.aspx?TrialID=ChiCTR2100046476.	Trail registry records
881	ChiCtr (2021). "Sedative effect of remimazolam combined with alfentanil in colonoscopic polypectomy." https://trialsearch.who.int/Trial2.aspx?TrialID=ChiCTR2100046492.	Trail registry records
882	ChiCtr (2021). "A study comparing the safety and efficacy of remimazolam tosilate , propofol, midazolam and dexmedetomidine in RICU elderly patients undergoing tracheoscope." https://trialsearch.who.int/Trial2.aspx?TrialID=ChiCTR2100048547.	Trail registry records
883	ChiCtr (2021). "The study of remazolam in percutaneous microballoon compression under different depths of anesthesia." https://trialsearch.who.int/Trial2.aspx?TrialID=ChiCTR2100049775.	Trail registry records
884	ChiCtr (2021). "A Study of remimazolam compared with propofol in the treatment of patients with esophageal varices under gastroscopy." http://www.who.int/trialsearch/Trial2.aspx?TrialID=ChiCTR2100042044.	Trail registry records
885	ChiCtr (2021). "Study on appropriate dose and safety and efficacy of remazolam besylate for painless colonoscopy." https://trialsearch.who.int/Trial2.aspx?TrialID=ChiCTR2100052615.	Trail registry records
886	ChiCtr (2021). "Study on the effectiveness and safety of remazolam tosylate for sedation in mechanically ventilated ICU patients." https://trialsearch.who.int/Trial2.aspx?TrialID=ChiCTR2100049067.	Trail registry records
887	ChiCtr (2021). "Study on the effectiveness and safety of remimazolam tosilate and propofol combined with alfentanil in gynecological day surgery." https://trialsearch.who.int/Trial2.aspx?TrialID=ChiCTR2100053257.	Trail registry records
888	ChiCtr (2021). "Study on the Safety and Efficacy of Different Doses of Esketamine Combined with Remimazolam Toluene Sulfonate in Painless Bronchoscopy." https://trialsearch.who.int/Trial2.aspx?TrialID=ChiCTR2100049351.	Trail registry records
889	ChiCtr (2022). "The 95% Effective Dose of Remimazolam Tosilate for Sedation in Elderly Patients duirng Endoscopy." https://trialsearch.who.int/Trial2.aspx?TrialID=ChiCTR2200060257.	Trail registry records
890	ChiCtr (2022). "The 95% Effective Dose of Remimazolam Tosilate for Sedation in Elderly Patients duirng Endoscopy." https://trialsearch.who.int/Trial2.aspx?TrialID=ChiCTR2200060257.	Trail registry records
891	ChiCtr (2022). "Anesthesia effect of remimazolam assisted brachial plexus block anesthesia in upper limb surgery." https://trialsearch.who.int/Trial2.aspx?TrialID=ChiCTR2200065489.	Trail registry records
892	ChiCtr (2022). "Application Effects of Remimazolam and Propofol on Elderly Patients Undergoing Hip Replacement." https://trialsearch.who.int/Trial2.aspx?TrialID=ChiCTR2200055214.	Trail registry records
893	ChiCtr (2022). "Application Effects of Remimazolam and Propofol on Elderly Patients Undergoing Hip Replacement." https://trialsearch.who.int/Trial2.aspx?TrialID=ChiCTR2200055214.	Trail registry records
894	ChiCtr (2022). "Application of alfentanil combined with remimazolam sedation in laryngeal mask anesthesia." https://trialsearch.who.int/Trial2.aspx?TrialID=ChiCTR2200064130.	Trail registry records
895	ChiCtr (2022). "Application of Lidocaine intravenous injection in Remimazolam anesthesia induction." https://trialsearch.who.int/Trial2.aspx?TrialID=ChiCTR2200066806.	Trail registry records
896	ChiCtr (2022). "Application of muscle force displacement device in studying the effect of comfortable anesthesia on muscle strength of resuscitated patients." https://trialsearch.who.int/Trial2.aspx?TrialID=ChiCTR2200063061.	Trail registry records
897	ChiCtr (2022). "Application of Remimazolam in gynecological day surgery." https://trialsearch.who.int/Trial2.aspx?TrialID=ChiCTR2200056240.	Trail registry records
898	ChiCtr (2022). "Application of remimazolam in oral comfort treatment." https://trialsearch.who.int/Trial2.aspx?TrialID=ChiCTR2200064758.	Trail registry records
899	ChiCtr (2022). "Application of remimazolam in patients undergoing orthopedic surgery under ultrasound-guided nerve block." https://trialsearch.who.int/Trial2.aspx?TrialID=ChiCTR2200065844.	Trail registry records
900	ChiCtr (2022). "Application of remimazolam in patients undergoing radical resection of esophageal cancer under general anesthesia." https://trialsearch.who.int/Trial2.aspx?TrialID=ChiCTR2200064049.	Trail registry records
901	ChiCtr (2022). "Application of remimazolam in patients undergoing radical resection of esophageal cancer under general anesthesia." https://trialsearch.who.int/Trial2.aspx?TrialID=ChiCTR2200064049.	Trail registry records
902	ChiCtr (2022). "Application of Remimazolam Tosilate Combined with Remifentanil in Senile Cataract Surgery: a Prospective, Randomized, Controlled Study." https://trialsearch.who.int/Trial2.aspx?TrialID=ChiCTR2200063250.	Trail registry records
903	ChiCtr (2022). "Application of Remimazolam Tosilate Combined with Remifentanil in Senile Cataract Surgery: a Prospective, Randomized, Controlled Study." https://trialsearch.who.int/Trial2.aspx?TrialID=ChiCTR2200063250.	Trail registry records
904	ChiCtr (2022). "Application of remimazolam tosylate for injection combined with propofol sedation regimen in painless endoscopy." https://trialsearch.who.int/Trial2.aspx?TrialID=ChiCTR2200060510.	Trail registry records
905	ChiCtr (2022). "Clinical observation of remimazolam combined with remifentanil for sedation and analgesia in large area liposuctionr." https://trialsearch.who.int/Trial2.aspx?TrialID=ChiCTR2200062292.	Trail registry records
906	ChiCtr (2022). "Clinical study of anesthetization by remimazolam tosilate combined with butorphanol tartrate for polypectomy during painless colonoscopy." https://trialsearch.who.int/Trial2.aspx?TrialID=ChiCTR2200060361.	Trail registry records
907	ChiCtr (2022). "Clinical study of remimazolam tosilate for bronchoscopy in children." https://trialsearch.who.int/Trial2.aspx?TrialID=ChiCTR2200065232.	Trail registry records
908	ChiCtr (2022). "Clinical study on safety and efficacy of remimazolam tosilate combined with remifentanil in mechanically ventilated patients with mild renal insufficiency." https://trialsearch.who.int/Trial2.aspx?TrialID=ChiCTR2200066937.	Trail registry records
909	ChiCtr (2022). "Comparative analysis of BIS correlation index in sedation between remimazolam and propofol." https://trialsearch.who.int/Trial2.aspx?TrialID=ChiCTR2200062413.	Trail registry records
910	ChiCtr (2022). "Comparative study of the effects of remimazolam and dexmedetomidine on recovery and cognitive function after thoracoscopic surgery." https://trialsearch.who.int/Trial2.aspx?TrialID=ChiCTR2200063878.	Trail registry records
911	ChiCtr (2022). "A comparative study of the safety and efficacy of remimazolam versus propofol for cervical conization." https://trialsearch.who.int/Trial2.aspx?TrialID=ChiCTR2200065519.	Trail registry records
912	ChiCtr (2022). "Comparison of Anesthetic Effects of Different Doses of Remimazolam Toislate Combined with Alfentanil in Painless Colonoscopy in Obese Patients." https://trialsearch.who.int/Trial2.aspx?TrialID=ChiCTR2200057652.	Trail registry records
913	ChiCtr (2022). "Comparison of hemodynamic effects of remimazolam besylate versus propofol in elderly patients undergoing painless colonoscopy: a prospective, multicenter, randomized, single-blind, controlled study." https://trialsearch.who.int/Trial2.aspx?TrialID=ChiCTR2200063066.	Trail registry records
914	ChiCtr (2022). "Comparison of the effects of remazolam tosylate and etomidate on the hemodynamics of non-cardiac surgery induced general anesthesia in elderly patients with hypertension: a randomized, double-blind, controlled trail." https://trialsearch.who.int/Trial2.aspx?TrialID=ChiCTR2200064997.	Trail registry records
915	ChiCtr (2022). "Comprison of sedation safety and efficacy of remimazolam besylate with propofol in postoperative patients with moderate or severe craniocerebral injury." https://trialsearch.who.int/Trial2.aspx?TrialID=ChiCTR2200059089.	Trail registry records
916	ChiCtr (2022). "ED50 of remimazolam combined with butorphanol inhibiting response to limb movement in painless abortion." https://trialsearch.who.int/Trial2.aspx?TrialID=ChiCTR2200059793.	Trail registry records
917	ChiCtr (2022). "ED50 of remimazolam combined with nalbuphine in painless hysteroscopy." https://trialsearch.who.int/Trial2.aspx?TrialID=ChiCTR2200057555.	Trail registry records
918	ChiCtr (2022). "Effect of an anesthesia with remimazolam compared with propofol on liver function and immune function after laparoscopic partial hepatectomy." https://trialsearch.who.int/Trial2.aspx?TrialID=ChiCTR2200059715.	Trail registry records
919	ChiCtr (2022). "Effect of ciprofol and remimazolam on early postoperative quality of recovery in gynecologic laparoscopic surgery patients." https://trialsearch.who.int/Trial2.aspx?TrialID=ChiCTR2200064374.	Trail registry records
920	ChiCtr (2022). "Effect of intravenous lidocaine on the ED50 of remimazolam induction dose during laryngeal mask airway insertion in adult patients." https://trialsearch.who.int/Trial2.aspx?TrialID=ChiCTR2200063275.	Trail registry records
921	ChiCtr (2022). "Effect of preconditioning with rimazolam on inflammatory response during cardiopulmonary bypass." https://trialsearch.who.int/Trial2.aspx?TrialID=ChiCTR2200065352.	Trail registry records
922	ChiCtr (2022). "Effect of propofol on postoperative nausea and vomiting after remimazolam combined with alfentanil anesthesia-a randomized control trial." https://trialsearch.who.int/Trial2.aspx?TrialID=ChiCTR2200057803.	Trail registry records
923	ChiCtr (2022). "Effect of remimazolam and propofol on left heart function during induction of general anesthesia in elderly patients." https://trialsearch.who.int/Trial2.aspx?TrialID=ChiCTR2200059697.	Trail registry records
924	ChiCtr (2022). "Effect of remimazolam on electroencephalogram suppression and postoperative delirium in elderly patients undergoing cardiac surgery with cardiopulmonary bypass: a randomized controlled trial." https://trialsearch.who.int/Trial2.aspx?TrialID=ChiCTR2200056353.	Trail registry records
925	ChiCtr (2022). "Effect of remimazolam on induction and maintenance of general anesthesia in patients undergoing renal transplantation." https://trialsearch.who.int/Trial2.aspx?TrialID=ChiCTR2200061051.	Trail registry records
926	ChiCtr (2022). "Effect of remimazolam on induction and maintenance of general anesthesia in patients undergoing renal transplantation." https://trialsearch.who.int/Trial2.aspx?TrialID=ChiCTR2200061051.	Trail registry records
927	ChiCtr (2022). "The effect of Remimazolam on perioperative myocardial injury in patients with ischemic heart disease." https://trialsearch.who.int/Trial2.aspx?TrialID=ChiCTR2200065821.	Trail registry records
928	ChiCtr (2022). "Effect of remimazolam on perioperative sedation and neurocognitive function in elderly patients with hip fracture." https://trialsearch.who.int/Trial2.aspx?TrialID=ChiCTR2200067024.	Trail registry records
929	ChiCtr (2022). "Effect of remimazolam on postoperative delirium and outcomes among older adults after mouth neoplasms surgery: a multicenter-prospective, randomized, double-blind, controlled trial." https://trialsearch.who.int/Trial2.aspx?TrialID=ChiCTR2200065213.	Trail registry records
930	ChiCtr (2022). "Effect of remimazolam on postoperative delirium in elderly patients undergoing radical colon cancer surgery." https://trialsearch.who.int/Trial2.aspx?TrialID=ChiCTR2200060498.	Trail registry records
931	ChiCtr (2022). "Effect of remimazolam on postoperative quality of recovery in ESRD patients: a randomized controlled trial." https://trialsearch.who.int/Trial2.aspx?TrialID=ChiCTR2200061835.	Trail registry records
932	ChiCtr (2022). "Effect of remimazolam or propofol sedation on the quality of recovery after colonoscopy." https://trialsearch.who.int/Trial2.aspx?TrialID=ChiCTR2200056092.	Trail registry records
933	ChiCtr (2022). "Effect of remimazolam tosilate and propofol on circulation and sedation of colonoscopy." https://trialsearch.who.int/Trial2.aspx?TrialID=ChiCTR2200062667.	Trail registry records
934	ChiCtr (2022). "Effect of remimazolam tosilate and propofol on circulation and sedation of laryngeal mask intubation under general anesthesia." https://trialsearch.who.int/Trial2.aspx?TrialID=ChiCTR2200062666.	Trail registry records
935	ChiCtr (2022). "Effect of remimazolam tosilate compared with propofol on perioperative neurocognitive disorders and prognosis in elderly patients after VATS." https://trialsearch.who.int/Trial2.aspx?TrialID=ChiCTR2200064657.	Trail registry records
936	ChiCtr (2022). "Effect of remimazolam tosilate compared with sevoflurane on postoperative delirium in elderly patients with colon cancer." https://trialsearch.who.int/Trial2.aspx?TrialID=ChiCTR2200065285.	Trail registry records
937	ChiCtr (2022). "Effect of remimazolam tosylate vs sevoflurane on incidence of postoperative delirium in older patients undergoing hip arthroplasty: a multicenter randomized controlled clinical trial." https://trialsearch.who.int/Trial2.aspx?TrialID=ChiCTR2200062455.	Trail registry records
938	ChiCtr (2022). "Effect of Remimazolam versus propofol on postoperative quality of recovery in patients undergoing kidney transplantation: a randomized controlled trial." https://trialsearch.who.int/Trial2.aspx?TrialID=ChiCTR2200065389.	Trail registry records
939	ChiCtr (2022). "Effect of remimazolam versus propofol on the ventilation of patients undergoing bronchoscopy." https://trialsearch.who.int/Trial2.aspx?TrialID=ChiCTR2200066502.	Trail registry records
940	ChiCtr (2022). "Effect of sequential use of remazolam besylate on extubation time in mechanically ventilated ICU patients." https://trialsearch.who.int/Trial2.aspx?TrialID=ChiCTR2200065048.	Trail registry records
941	ChiCtr (2022). "Effect of sufentanil on laryngeal mask placement ED50 and ED95 induced by remimazolam general anesthesia." https://trialsearch.who.int/Trial2.aspx?TrialID=ChiCTR2200062668.	Trail registry records
942	ChiCtr (2022). "Effective concentration of ciprofol required to prevent cardiovascular response to tracheal intubation when induced with remimazolam." https://trialsearch.who.int/Trial2.aspx?TrialID=ChiCTR2200063712.	Trail registry records
943	ChiCtr (2022). "Effective concentration of ciprofol required to prevent cardiovascular response to tracheal intubation when induced with remimazolam." https://trialsearch.who.int/Trial2.aspx?TrialID=ChiCTR2200063712.	Trail registry records
944	ChiCtr (2022). "Effective dose and safety of remimazolam and propofol in gastroscopy for patients with liver cirrhosis." https://trialsearch.who.int/Trial2.aspx?TrialID=ChiCTR2200057794.	Trail registry records
945	ChiCtr (2022). "Effective dose and safety of remimazolam and propofol in gastroscopy for patients with liver cirrhosis." https://trialsearch.who.int/Trial2.aspx?TrialID=ChiCTR2200057794.	Trail registry records
946	ChiCtr (2022). "Effective dose for intravenous remimazolam-induced in general anesthesia with BIS monitoring." https://trialsearch.who.int/Trial2.aspx?TrialID=ChiCTR2200059787.	Trail registry records
947	ChiCtr (2022). "The effective dose of remimazolam combined with esketamine for the endotracheal intubation without muscle relaxants in children by sequential method." https://trialsearch.who.int/Trial2.aspx?TrialID=ChiCTR2200063847.	Trail registry records
948	ChiCtr (2022). "The effectiveness and safety comparison of hypavazole and propyphenols are used for the effectiveness and safety of the painless gastroscopy examination of obese patients, respectively." https://trialsearch.who.int/Trial2.aspx?TrialID=ChiCTR2200065575.	Trail registry records
949	ChiCtr (2022). "Effects of different doses of remimazolam on bispectral index and hemodynamics of induced by daytime general anesthesia: a randomized controlled trial." https://trialsearch.who.int/Trial2.aspx?TrialID=ChiCTR2200056115.	Trail registry records
950	ChiCtr (2022). "Effects of different sedatives (remimazolam/propofol) on hemodynamics during gastrointestinal endoscopy in the elderly." https://trialsearch.who.int/Trial2.aspx?TrialID=ChiCTR2200060474.	Trail registry records
951	ChiCtr (2022). "Effects of different sedatives (remimazolam/propofol) on hemodynamics during gastrointestinal endoscopy in the elderly." https://trialsearch.who.int/Trial2.aspx?TrialID=ChiCTR2200060474.	Trail registry records
952	ChiCtr (2022). "Effects of general anaesthesia with remimazolam tosilate on hemodynamic profiles and the postoperative functional recovery in adults: a pragmatic clinical trial." https://trialsearch.who.int/Trial2.aspx?TrialID=ChiCTR2200062520.	Trail registry records
953	ChiCtr (2022). "Effects of progressive sedation on brain functional connectivity by Remimazolam Tosilate." https://trialsearch.who.int/Trial2.aspx?TrialID=ChiCTR2200056700.	Trail registry records
954	ChiCtr (2022). "Effects of remimazolam and sevoflurane on postoperative delirium and early postoperative cognitive dysfunction in elderly patients." https://trialsearch.who.int/Trial2.aspx?TrialID=ChiCTR2200064984.	Trail registry records
955	ChiCtr (2022). "Effects of remimazolam and sevoflurane on postoperative delirium and early postoperative cognitive dysfunction in elderly patients." https://trialsearch.who.int/Trial2.aspx?TrialID=ChiCTR2200064984.	Trail registry records
956	ChiCtr (2022). "Effects of remimazolam combined with visual double-lumen bronchial catheter technique on oxidative stress and postoperative complications in patients with thoracic surgery." https://trialsearch.who.int/Trial2.aspx?TrialID=ChiCTR2200055994.	Trail registry records
957	ChiCtr (2022). "The effects of remimazolam on emergence delirium and EEG in preschool children undergoing ambulatory surgery." https://trialsearch.who.int/Trial2.aspx?TrialID=ChiCTR2200058750.	Trail registry records
958	ChiCtr (2022). "Effects of remimazolam on gastrointestinal motility and gastrointestinal hormones in patients undergoing gastrointestinal endoscopy." https://trialsearch.who.int/Trial2.aspx?TrialID=ChiCTR2200057676.	Trail registry records
959	ChiCtr (2022). "Effects of remimazolam on hemodynamics and stress during induction period of general anesthesia in elderly patients undergoing elective joint replacement." https://trialsearch.who.int/Trial2.aspx?TrialID=ChiCTR2200061123.	Trail registry records
960	ChiCtr (2022). "Effects of remimazolam on hemodynamics in patients undergoing fiberoptic bronchoscopy after cardiovascular surgery." https://trialsearch.who.int/Trial2.aspx?TrialID=ChiCTR2200056799.	Trail registry records
961	ChiCtr (2022). "The effects of Remimazolam Tosilate on emergence agitation after non-cardiac thoracic surgery: a single-center, randomized, controlled clinical study." https://trialsearch.who.int/Trial2.aspx?TrialID=ChiCTR2200055164.	Trail registry records
962	ChiCtr (2022). "Efficacy and safety of remimazolam and propofol combined with alfentanil in gynecological day surgery: a randomized controlled study." https://trialsearch.who.int/Trial2.aspx?TrialID=ChiCTR2200060916.	Trail registry records
963	ChiCtr (2022). "Efficacy and safety of remimazolam combined with sevoflurane in general anesthesia maintenance in elderly patients." https://trialsearch.who.int/Trial2.aspx?TrialID=ChiCTR2200065332.	Trail registry records
964	ChiCtr (2022). "Efficacy and safety of remimazolam tosilate for sedation in elderly patients undergoing gastroscopy: a multi-center prospective randomized controlled trial." https://trialsearch.who.int/Trial2.aspx?TrialID=ChiCTR2200059332.	Trail registry records
965	ChiCtr (2022). "Efficacy and safety of remimazolam tosilate in anesthesia for short otolaryngology surgery." https://trialsearch.who.int/Trial2.aspx?TrialID=ChiCTR2200067123.	Trail registry records
966	ChiCtr (2022). "The Efficacy and Safety of Remimazolam Tosilate versus Dexmedetomidine in Outpatients Undergoing Flexible Bronchoscopy: a prospective, randomized, blind, non-inferiority trial." https://trialsearch.who.int/Trial2.aspx?TrialID=ChiCTR2200058682.	Trail registry records
967	ChiCtr (2022). "Efficacy and safety of remimazolam tosylate for fibrobronchoscopy in elderly patients: a randomized, double-blind, control clinical study." https://trialsearch.who.int/Trial2.aspx?TrialID=ChiCTR2200065438.	Trail registry records
968	ChiCtr (2022). "Efficacy of Pre-Treatment with Remimazolam on Prevention of Propofol-Induced Injection Pain in Patients Undergoing abortion." https://trialsearch.who.int/Trial2.aspx?TrialID=ChiCTR2200063794.	Trail registry records
969	ChiCtr (2022). "Efficacy of Pre-Treatment with Remimazolam on Prevention of Propofol-Induced Injection Pain in Patients Undergoing Gastroscopy." https://trialsearch.who.int/Trial2.aspx?TrialID=ChiCTR2200063793.	Trail registry records
970	ChiCtr (2022). "Efficacy of Pretreatment with Remimazolam on Prevention of Propofol-Induced Injection Pain in Patients Undergoing Gastroscopy: a Prospective, Sing-Center, Randomized, Double-Blinded and Placebo-Controlled Clinical Trial." https://trialsearch.who.int/Trial2.aspx?TrialID=ChiCTR2200065866.	Trail registry records
971	ChiCtr (2022). "Efficacy of remimazolam besylate versus propofol on hemodynamics during hysteroscopy: a randomized controlled trail." https://trialsearch.who.int/Trial2.aspx?TrialID=ChiCTR2200064828.	Trail registry records
972	ChiCtr (2022). "Efficacy of remimazolam for cough suppression during anesthetic emergence after thyroidectomy." https://trialsearch.who.int/Trial2.aspx?TrialID=ChiCTR2200060225.	Trail registry records
973	ChiCtr (2022). "Efficacy of remimazolam for cough suppression during anesthetic emergence after thyroidectomy." https://trialsearch.who.int/Trial2.aspx?TrialID=ChiCTR2200060225.	Trail registry records
974	ChiCtr (2022). "Efficacy of remimazolam tosilate anesthesia in patients undergoing renal allograft transplantation." https://trialsearch.who.int/Trial2.aspx?TrialID=ChiCTR2200066634.	Trail registry records
975	ChiCtr (2022). "An exploratory study on the applied dose of remimazolam during the induction of general anesthesia." https://trialsearch.who.int/Trial2.aspx?TrialID=ChiCTR2200056641.	Trail registry records
976	ChiCtr (2022). "Hemodynamic profiles of remimazolam combined with low-dose- S-ketamine for induction of anesthesia in shock patients : a randomized controlled trial." https://trialsearch.who.int/Trial2.aspx?TrialID=ChiCTR2200066745.	Trail registry records
977	ChiCtr (2022). "Hemodynamic profiles of remimazolam versus propofol for induction of anesthesia in geriatric patients undergoing major abdominal surgery: a randomized controlled trial." https://trialsearch.who.int/Trial2.aspx?TrialID=ChiCTR2200065529.	Trail registry records
978	ChiCtr (2022). "Neurologic Safety of remimazolam for cirrhotic patients undergoing EVL and/or EVS." https://trialsearch.who.int/Trial2.aspx?TrialID=ChiCTR2200066161.	Trail registry records
979	ChiCtr (2022). "Perioperative management of remimazolam for general anesthesia and the effect on patient prognosis." https://trialsearch.who.int/Trial2.aspx?TrialID=ChiCTR2200064255.	Trail registry records
980	ChiCtr (2022). "Post-induction hypotension induced by remimazolam and etomidate during general anesthesia induction in elderly patients." https://trialsearch.who.int/Trial2.aspx?TrialID=ChiCTR2200055558.	Trail registry records
981	ChiCtr (2022). "A randomized controlled study of intravenous sedation with remimazolam and propofol in tooth extraction." https://trialsearch.who.int/Trial2.aspx?TrialID=ChiCTR2200058106.	Trail registry records
982	ChiCtr (2022). "A randomized controlled trial on the application of remimazolam in tooth extraction in elderly patients." https://trialsearch.who.int/Trial2.aspx?TrialID=ChiCTR2200062344.	Trail registry records
983	ChiCtr (2022). "A randomized, controlled clinical study of the safety and efficacy of remazolam in patients undergoing hysteroscopy for infertility." https://trialsearch.who.int/Trial2.aspx?TrialID=ChiCTR2200066612.	Trail registry records
984	ChiCtr (2022). "A randomized, single-blind, controlled study of remimazolam besylate versus propofol in outpatient facial plastic surgery." https://trialsearch.who.int/Trial2.aspx?TrialID=ChiCTR2200061342.	Trail registry records
985	ChiCtr (2022). "Remimazolam for upper gastrointestinal endoscopy in high-risk patients: a non inferiority randomized controlled study." https://trialsearch.who.int/Trial2.aspx?TrialID=ChiCTR2200066527.	Trail registry records
986	ChiCtr (2022). "Remimazolam versus propofol sedation on the quality of recovery after colonoscopy: a randomized controlled trial." https://trialsearch.who.int/Trial2.aspx?TrialID=ChiCTR2200066689.	Trail registry records
987	ChiCtr (2022). "Safety and effcacy of remimazolam for sedation during combined spinal-epidural anesthesia for orthopedic procedures: a randomized controlled trial." https://trialsearch.who.int/Trial2.aspx?TrialID=ChiCTR2200066642.	Trail registry records
988	ChiCtr (2022). "The safety and efficacy of remiazolam besylate and cyclopol in painless bronchoscopy." https://trialsearch.who.int/Trial2.aspx?TrialID=ChiCTR2200067193.	Trail registry records
989	ChiCtr (2022). "Safety and efficacy of remimazolam combined with nalbuphine for patients in enhanced recovery after painless hysteroscopy." https://trialsearch.who.int/Trial2.aspx?TrialID=ChiCTR2200057416.	Trail registry records
990	ChiCtr (2022). "Safety and efficacy of remimazolam combined with nalbuphine for patients in enhanced recovery after painless hysteroscopy." https://trialsearch.who.int/Trial2.aspx?TrialID=ChiCTR2200057416.	Trail registry records
991	ChiCtr (2022). "Safety and efficacy of remimazolam in oral comfort." https://trialsearch.who.int/Trial2.aspx?TrialID=ChiCTR2200066544.	Trail registry records
992	ChiCtr (2022). "Safety and efficacy of remimazolam tosilate combined with low-dose fentanyl for procedural sedation in obesity undergoing gastroscopy." https://trialsearch.who.int/Trial2.aspx?TrialID=ChiCTR2200067076.	Trail registry records
993	ChiCtr (2022). "Sedation of remimazolam besylate during induction of transcatheter aortic valve implantation." https://trialsearch.who.int/Trial2.aspx?TrialID=ChiCTR2200056842.	Trail registry records
994	ChiCtr (2022). "Sedative synergistic effect of remifentanil combined with remimazolam intravenous general anesthesia for hysteroscopic surgery." https://trialsearch.who.int/Trial2.aspx?TrialID=ChiCTR2200062983.	Trail registry records
995	ChiCtr (2022). "Sedative synergistic effect of remifentanil combined with remimazolam intravenous general anesthesia for hysteroscopic surgery." https://trialsearch.who.int/Trial2.aspx?TrialID=ChiCTR2200062983.	Trail registry records
996	ChiCtr (2022). "Study of hypotension during induction of anesthesia with remimazolam besylate for injection in elderly patients undergoing painless fibrinoscopy." https://trialsearch.who.int/Trial2.aspx?TrialID=ChiCTR2200063276.	Trail registry records
997	ChiCtr (2022). "Study on the efficacy and safety of remimazolam combined with sevoflurane in intubation general anesthesia." https://trialsearch.who.int/Trial2.aspx?TrialID=ChiCTR2200061217.	Trail registry records
998	ChiCtr (2023). "Alfentanil as an adjuvant for propofol, ciprofol, and remazolam-based hysteroscopic sedation." https://trialsearch.who.int/Trial2.aspx?TrialID=ChiCTR2300067310.	Trail registry records
999	ChiCtr (2023). "Alfentanil combined with remimazolam to improve the quality of sedation and recovery in gastrointestinal endoscopy: a prospective, randomized, controlled trial." https://trialsearch.who.int/Trial2.aspx?TrialID=ChiCTR2300067349.	Trail registry records
1000	ChiCtr (2023). "The amnesia effect of Remimazolam Besylate in audlt undergoing general anesthesia: a randomized controlled, double-blind trial." https://trialsearch.who.int/Trial2.aspx?TrialID=ChiCTR2300076172.	Trail registry records
1001	ChiCtr (2023). "Analyze the characteristic EEG signals of intravenous anesthetic drugs during general anesthesia surgery and combine machine learning methods to evaluate the depth of anesthesia." https://trialsearch.who.int/Trial2.aspx?TrialID=ChiCTR2300078715.	Trail registry records
1002	ChiCtr (2023). "Application of different doses of remimazolam combined with alfentanil in painless gastroscopy for children." https://trialsearch.who.int/Trial2.aspx?TrialID=ChiCTR2300076282.	Trail registry records
1003	ChiCtr (2023). "Application of intravenous remimazolam in hysteroscopic surgery." https://trialsearch.who.int/Trial2.aspx?TrialID=ChiCTR2300067819.	Trail registry records
1004	ChiCtr (2023). "Application of Remimazolam combined with Goal-Directed Fluid Therapy in elderly patients undergoing hip surgery: a randomized controlled trial." https://trialsearch.who.int/Trial2.aspx?TrialID=ChiCTR2300074707.	Trail registry records
1005	ChiCtr (2023). "Application of Remimazolam in Anesthesia of Parathyroidectomy Combined with Autologous Transplantation in Uremic Patients." https://trialsearch.who.int/Trial2.aspx?TrialID=ChiCTR2300070115.	Trail registry records
1006	ChiCtr (2023). "The application of remimazolam tosilate in elderly patients undergoing hip joint surgery." https://trialsearch.who.int/Trial2.aspx?TrialID=ChiCTR2300071696.	Trail registry records
1007	ChiCtr (2023). "The availability and safety study of Remimazolam Besylate for injection on sedation of sepsis patients under mechanical ventilation in ICU." https://trialsearch.who.int/Trial2.aspx?TrialID=ChiCTR2300076671.	Trail registry records
1008	ChiCtr (2023). "Awake fiberoptic intubation: patient comfort, intubating conditions and hemodynamic stability during conscious sedation with different doses of remimazolam." https://trialsearch.who.int/Trial2.aspx?TrialID=ChiCTR2300075614.	Trail registry records
1009	ChiCtr (2023). "BIS-guided remimazolam tosylate administration in elderly patients undergoing colonoscopy —A randomized controlled study." https://trialsearch.who.int/Trial2.aspx?TrialID=ChiCTR2300070114.	Trail registry records
1010	ChiCtr (2023). "Clinical application of remazolam tosylate in gynecological day surgery." https://trialsearch.who.int/Trial2.aspx?TrialID=ChiCTR2300078737.	Trail registry records
1011	ChiCtr (2023). "Clinical observation on the safety and efficacy of ciprofol combined with remimazolam toluenesulfonate in painless gastroenteroscopy." https://trialsearch.who.int/Trial2.aspx?TrialID=ChiCTR2300069683.	Trail registry records
1012	ChiCtr (2023). "Clinical study on remimazolam besylate for induction and maintenance of anesthesia in children." https://trialsearch.who.int/Trial2.aspx?TrialID=ChiCTR2300074408.	Trail registry records
1013	ChiCtr (2023). "A clinical study on the combined use of Remimazolam and Ciprofol in inhibiting cough reflex during bronchoscopy in elderly patients." https://trialsearch.who.int/Trial2.aspx?TrialID=ChiCTR2300079139.	Trail registry records
1014	ChiCtr (2023). "A comparative study of different doses of remimazolam combined with fentanyl in painless oocyte retrieval." https://trialsearch.who.int/Trial2.aspx?TrialID=ChiCTR2300076264.	Trail registry records
1015	ChiCtr (2023). "Comparative study of remimazolam and propofol in general anesthesia." https://trialsearch.who.int/Trial2.aspx?TrialID=ChiCTR2300077545.	Trail registry records
1016	ChiCtr (2023). "A comparative study of the effects of Remimazolam Tosilate and Sevoflurane on perioperative oxidative stress response in patients undergoing radical surgery for colorectal cancer." https://trialsearch.who.int/Trial2.aspx?TrialID=ChiCTR2300073674.	Trail registry records
1017	ChiCtr (2023). "Comparative study on the antianxiety effect of remimazolam besylate and ciprofol after hysteroscopy." https://trialsearch.who.int/Trial2.aspx?TrialID=ChiCTR2300073064.	Trail registry records
1018	ChiCtr (2023). "Compare of remimazolam and propofol on the recovery quality of older patients undergoing combined gastrointestinal endoscopy." https://trialsearch.who.int/Trial2.aspx?TrialID=ChiCTR2300071635.	Trail registry records
1019	ChiCtr (2023). "Comparing the safety and efficacy of remimazolam and etomidate in elderly patients undergoing gastroscopy." https://trialsearch.who.int/Trial2.aspx?TrialID=ChiCTR2300071790.	Trail registry records
1020	ChiCtr (2023). "Comparison of adverse events with different infusion rates of remimazolam during sedation gastroscopy: a randomized controlled trial." https://trialsearch.who.int/Trial2.aspx?TrialID=ChiCTR2300073689.	Trail registry records
1021	ChiCtr (2023). "Comparison of Efficacy and Safety of Remimazolam-Alfentanil Combination and Ciprofol for Sedation During Colonoscopy: a randomized controlled trial." https://trialsearch.who.int/Trial2.aspx?TrialID=ChiCTR2300070996.	Trail registry records
1022	ChiCtr (2023). "Comparison of Efficacy of Remimazolam with Propofol on PONV in Patients undergoing Laparoscopic Gynecological Surgery: non- Inferiority Trials." https://trialsearch.who.int/Trial2.aspx?TrialID=ChiCTR2300076452.	Trail registry records
1023	ChiCtr (2023). "Comparison of hemodynamic effects of remimazolam and propofol combined with esketamine respectively on colonoscopy in elderly patients." https://trialsearch.who.int/Trial2.aspx?TrialID=ChiCTR2300077886.	Trail registry records
1024	ChiCtr (2023). "Comparison of Remimazolam and Propofol for General Anesthesia Induction and Maintenance in Obese Patients undergoing laparoscopic sleeve gastrectomy." https://trialsearch.who.int/Trial2.aspx?TrialID=ChiCTR2300077040.	Trail registry records
1025	ChiCtr (2023). "Comparison of remimazolam and propofol in postoperative delirium in elderly patients undergoing radical resection of colon cancer." https://trialsearch.who.int/Trial2.aspx?TrialID=ChiCTR2300076384.	Trail registry records
1026	ChiCtr (2023). "Comparison of remimazolam Tosilate and propofol sedation on the early postoperative quality of recovery in patients undergoing day surgery." https://trialsearch.who.int/Trial2.aspx?TrialID=ChiCTR2300069933.	Trail registry records
1027	ChiCtr (2023). "Comparison of Remimazolam tosilate with Propofol on Postoperative Delirium and Prognosis Among Older Adults Undergoing Major Noncardiac Surgery." https://trialsearch.who.int/Trial2.aspx?TrialID=ChiCTR2300067368.	Trail registry records
1028	ChiCtr (2023). "Comparison of remimazolam, ciprofol and propofol plus sufentanil in endoscopic diagnosis and treatment, respectively." https://trialsearch.who.int/Trial2.aspx?TrialID=ChiCTR2300074160.	Trail registry records
1029	ChiCtr (2023). "Comparison of the effect of Remazolam toluenesulfonate combined with esketamine and propofol combined with esketamine in pediatric anesthesia." https://trialsearch.who.int/Trial2.aspx?TrialID=ChiCTR2300076718.	Trail registry records
1030	ChiCtr (2023). "Comparison of the effects of lumbar epidural anesthesia combined with remidazolam or dexmedetomidine sedation on postoperative delirium in elderly patients undergoing lower limb orthopedic surgery: a randomized controlled, double-blind, non-inferiority study." https://trialsearch.who.int/Trial2.aspx?TrialID=ChiCTR2300070546.	Trail registry records
1031	ChiCtr (2023). "Comparison of the effects of propofol-based and remimazolam-based total intravenous anesthesia on sleep quality in patients undergoing ambulatory gastroenteroscopic polypectomy: a prospective, randomized controlled study." https://trialsearch.who.int/Trial2.aspx?TrialID=ChiCTR2300075086.	Trail registry records
1032	ChiCtr (2023). "Comparison of the effects of remazolam and propofol on rapid postoperative recovery in elderly debilitating patients based on perioperative frontal EEG features." https://trialsearch.who.int/Trial2.aspx?TrialID=ChiCTR2300077641.	Trail registry records
1033	ChiCtr (2023). "Comparison of the effects of remimazolam and dexmedetomidine on early postoperative cognitive function in elderly patients with gastric cancer." https://trialsearch.who.int/Trial2.aspx?TrialID=ChiCTR2300068036.	Trail registry records
1034	ChiCtr (2023). "Comparison of the effects of remimazolam and propofol on agitation during the awakening period in elderly patients undergoing hip replacement: a clinical, randomized, controlled study." https://trialsearch.who.int/Trial2.aspx?TrialID=ChiCTR2300068101.	Trail registry records
1035	ChiCtr (2023). "Comparison of the efficacy of remimazolam and propofol in the treatment of restlessness in children with awakening." https://trialsearch.who.int/Trial2.aspx?TrialID=ChiCTR2300073318.	Trail registry records
1036	ChiCtr (2023). "Comparison of the recovery quality of intravenous anesthesia with remidazolam or propofol in elder people: a randomized, non-inferiority study." https://trialsearch.who.int/Trial2.aspx?TrialID=ChiCTR2300077199.	Trail registry records
1037	ChiCtr (2023). "Determination of the ED95 of a single bolus dose of remimazolam tosilate for adequate sedation in children: a biased coin design up-and-down sequential method." https://trialsearch.who.int/Trial2.aspx?TrialID=ChiCTR2300075986.	Trail registry records
1038	ChiCtr (2023). "Effect of different depths of anaesthesia by Remimazolam Besylate infusion on postoperative neurocognitive function in elderly hip fracture surgery." https://trialsearch.who.int/Trial2.aspx?TrialID=ChiCTR2300076745.	Trail registry records
1039	ChiCtr (2023). "Effect of different modes of administration of Remimazolam on the induction period of anesthesia in gynecological day surgery." https://trialsearch.who.int/Trial2.aspx?TrialID=ChiCTR2300070710.	Trail registry records
1040	ChiCtr (2023). "The effect of induction and maintenance of general anesthesia with remimazolam on postoperative recovery and perioperative safety in elderly women undergoing gynecological surgery." https://trialsearch.who.int/Trial2.aspx?TrialID=ChiCTR2300077584.	Trail registry records
1041	ChiCtr (2023). "Effect of lidocaine combined with remazolam on patients undergoing hysteroscopic surgery." https://trialsearch.who.int/Trial2.aspx?TrialID=ChiCTR2300069759.	Trail registry records
1042	ChiCtr (2023). "Effect of Low-Dose Remimazolam on Etomidate-Induced Myoclonus." https://trialsearch.who.int/Trial2.aspx?TrialID=ChiCTR2300079274.	Trail registry records
1043	ChiCtr (2023). "Effect of propofol or different doses of remimazolam on median effective dose of sufentanil for suppressing tracheal intubation response in elderly patients." https://trialsearch.who.int/Trial2.aspx?TrialID=ChiCTR2300072785.	Trail registry records
1044	ChiCtr (2023). "Effect of remazolam guided by electroencephalography monitoring on perioperative hemodynamics and postoperative delirium in frail aged patients." https://trialsearch.who.int/Trial2.aspx?TrialID=ChiCTR2300068172.	Trail registry records
1045	ChiCtr (2023). "Effect of remazolam on root canal recovery in children under combined anesthesia." https://trialsearch.who.int/Trial2.aspx?TrialID=ChiCTR2300075012.	Trail registry records
1046	ChiCtr (2023). "Effect of remazolam versus propofol anesthesia maintenance on delirium after hip replacement in elderly patients with frailty: a randomized controlled study." https://trialsearch.who.int/Trial2.aspx?TrialID=ChiCTR2300069449.	Trail registry records
1047	ChiCtr (2023). "Effect of remimazolam besylate compared with propofol on the incidence of postoperative delirium after hip surgery in elderly patients with preoperative c cognitive frailty: a randomized controlled trial." https://trialsearch.who.int/Trial2.aspx?TrialID=ChiCTR2300068632.	Trail registry records
1048	ChiCtr (2023). "Effect of remimazolam besylate vs propofol on postoperative anesthesia satisfaction in patients undergoing outpatient gynecological surgery: a Randomized Clinical Trial." https://trialsearch.who.int/Trial2.aspx?TrialID=ChiCTR2300075545.	Trail registry records
1049	ChiCtr (2023). "Effect of Remimazolam Co-induction and Maintenance on Postoperative Delirium In Older Patients Undergoing undergoing laparoscopic surgery: a Randomized Controlled Clinical Trial." https://trialsearch.who.int/Trial2.aspx?TrialID=ChiCTR2300076990.	Trail registry records
1050	ChiCtr (2023). "Effect of remimazolam combined with flumazenil on quality of resuscitation and recovery after painless abortion." https://trialsearch.who.int/Trial2.aspx?TrialID=ChiCTR2300075375.	Trail registry records
1051	ChiCtr (2023). "Effect of remimazolam combined with propofol anesthesia on the quality of recovery in patients undergoing laparoscopic partial hepatectomy." https://trialsearch.who.int/Trial2.aspx?TrialID=ChiCTR2300068388.	Trail registry records
1052	ChiCtr (2023). "Effect of remimazolam on amnesia for the patients undergoing painless gastroscopy." https://trialsearch.who.int/Trial2.aspx?TrialID=ChiCTR2300069708.	Trail registry records
1053	ChiCtr (2023). "The effect of remimazolam on perioperative cognitive function in elderly patients undergoing total laparoscopic hysterectomy: a randomized controlled study." https://trialsearch.who.int/Trial2.aspx?TrialID=ChiCTR2300077118.	Trail registry records
1054	ChiCtr (2023). "Effect of remimazolam tosilate and dexmedetomidine on postoperative delirium in elderly patients undergoing joint replacement surgery." https://trialsearch.who.int/Trial2.aspx?TrialID=ChiCTR2300078080.	Trail registry records
1055	ChiCtr (2023). "Effect of remimazolam tosilate on postoperative delirium in elderly patients with tumor." https://trialsearch.who.int/Trial2.aspx?TrialID=ChiCTR2300075523.	Trail registry records
1056	ChiCtr (2023). "Effect of remimazolam total intravenous general anesthesia on emergence agitation in children undergoing laparoscopic surgery." https://trialsearch.who.int/Trial2.aspx?TrialID=ChiCTR2300073024.	Trail registry records
1057	ChiCtr (2023). "Effect of remimazolam versus propofol for the induction of general anesthesia on cerebral blood flow and oxygen saturation in elderly patients undergoing carotid endarterectomy." https://trialsearch.who.int/Trial2.aspx?TrialID=ChiCTR2300070370.	Trail registry records
1058	ChiCtr (2023). "Effect of sevoflurane combined with remimazolam on general anesthesia during surgery." https://trialsearch.who.int/Trial2.aspx?TrialID=ChiCTR2300075498.	Trail registry records
1059	ChiCtr (2023). "Effect of transcutaneous electrical acupoint stimulation on hiccup during painless gastroscopy." https://trialsearch.who.int/Trial2.aspx?TrialID=ChiCTR2300073916.	Trail registry records
1060	ChiCtr (2023). "The effectiveness and safety of remimazolam besylate for sedation in patients at risk of gastrointestinal bleeding: a single-center prospective randomized controlled study comparing with propofol." https://trialsearch.who.int/Trial2.aspx?TrialID=ChiCTR2300074189.	Trail registry records
1061	ChiCtr (2023). "Effects of different administration methods of remimazolam on hemodynamics during induction of general anesthesia in patients with colorectal cancer." https://trialsearch.who.int/Trial2.aspx?TrialID=ChiCTR2300072109.	Trail registry records
1062	ChiCtr (2023). "Effects of different induction methods on hiccups in gynecological day surgery under general anesthesia with remazolam." https://trialsearch.who.int/Trial2.aspx?TrialID=ChiCTR2300077521.	Trail registry records
1063	ChiCtr (2023). "Effects of electroencephalography-guided remimazolam vs propofol total intravenous anesthesia on perioperative neurocognitive disorders among patients undergoing major non-cardiac surgery (RAPID)." https://trialsearch.who.int/Trial2.aspx?TrialID=ChiCTR2300078307.	Trail registry records
1064	ChiCtr (2023). "Effects of general anesthesia with remimazolam on immune function and quality of postoperative recovery in patients undergoing radical colorectal cancer surgery." https://trialsearch.who.int/Trial2.aspx?TrialID=ChiCTR2300068931.	Trail registry records
1065	ChiCtr (2023). "Effects of remimazolam besylate on postoperative recovery quality in patients with vocal cord lesion resection." https://trialsearch.who.int/Trial2.aspx?TrialID=ChiCTR2300068097.	Trail registry records
1066	ChiCtr (2023). "Effects of remimazolam combined with sufentanil on hemodynamics during anesthetic induction in advanced-age patients with hypertension undergoing orthopedic surgery of the lower limbs." https://trialsearch.who.int/Trial2.aspx?TrialID=ChiCTR2300069224.	Trail registry records
1067	ChiCtr (2023). "Effects of Remimazolam on Remifentanil-Induced Postinfusion Hyperalgesia in Patients Undergoing Minimally Invasive Lumbar Surgery : a Single-center, Single-blind, Randomized, Controlled trial." https://trialsearch.who.int/Trial2.aspx?TrialID=ChiCTR2300078181.	Trail registry records
1068	ChiCtr (2023). "Effects of Remimazolam Tosilate on Intraoperative Hemodynamics and Postoperative Recovery in elderly Patients Undergoing Endoscopic Retrograde Cholangiopancreatography (ERCP)." https://trialsearch.who.int/Trial2.aspx?TrialID=ChiCTR2300075032.	Trail registry records
1069	ChiCtr (2023). "Effects of Remimazolam Tosilate on postoperative emotional state in patients with breast cancer." https://trialsearch.who.int/Trial2.aspx?TrialID=ChiCTR2300069093.	Trail registry records
1070	ChiCtr (2023). "Effects of remimazolam tosilate or propofol combined with esketamine on intraoperative hypotension in patients undergoing laparoscopic surgery: a multicenter, randomized controlled clinical trial." https://trialsearch.who.int/Trial2.aspx?TrialID=ChiCTR2300073619.	Trail registry records
1071	ChiCtr (2023). "Efficacy and adverse reactions of Remimazolam Tosilate for Injection combined with Alfentanil in painless gastroscopy patients: a prospective, single center, randomized, controlled clinical trial." https://trialsearch.who.int/Trial2.aspx?TrialID=ChiCTR2300077252.	Trail registry records
1072	ChiCtr (2023). "Efficacy and safety evaluation of remimazolam in children receiving dental treatment." https://trialsearch.who.int/Trial2.aspx?TrialID=ChiCTR2300074131.	Trail registry records
1073	ChiCtr (2023). "Efficacy and safety of remimazolam tosilate in peri-extubation of aortic dissection." https://trialsearch.who.int/Trial2.aspx?TrialID=ChiCTR2300073797.	Trail registry records
1074	ChiCtr (2023). "Efficacy of remimazolam besylate versus propofol plus remifentanil for maintenance of anesthesia in elderly patients: a randomized controlled trial." https://trialsearch.who.int/Trial2.aspx?TrialID=ChiCTR2300074156.	Trail registry records
1075	ChiCtr (2023). "Efficacy of Remimazolam Tosilate for General Anesthesia in Patients Undergoing Laparoscopic Cholecystectomy." https://trialsearch.who.int/Trial2.aspx?TrialID=ChiCTR2300071256.	Trail registry records
1076	ChiCtr (2023). "Exploration of the induction dose of remimazolam in children." https://trialsearch.who.int/Trial2.aspx?TrialID=ChiCTR2300076655.	Trail registry records
1077	ChiCtr (2023). "Half effective dose of remazolam combined with afentanil in the rapid reversible induction of general anesthesia under the wrist and ankle needle." https://trialsearch.who.int/Trial2.aspx?TrialID=ChiCTR2300067371.	Trail registry records
1078	ChiCtr (2023). "The Hemodynamic Stability of Remimazolam Compared with Propofol in Patients Undergoing Thyroid Surgery with Recurrent Laryngeal Nerve Monitoring." https://trialsearch.who.int/Trial2.aspx?TrialID=ChiCTR2300076583.	Trail registry records
1079	ChiCtr (2023). "Laryngeal Mask General Anesthesia with Remimazolam Combined with Remifentanil in Elderly Patients undergoing Minimally Invasive Urological Surgery: a randomized clinical trial." https://trialsearch.who.int/Trial2.aspx?TrialID=ChiCTR2300076793.	Trail registry records
1080	ChiCtr (2023). "The median effective doses of Remimazolam Tosilate combined with different doses of fentanyl in elder patients for painless gastroscopy." https://trialsearch.who.int/Trial2.aspx?TrialID=ChiCTR2300077778.	Trail registry records
1081	ChiCtr (2023). "A multicenter prospective randomized controlled study of remimazolam besylate for sedation in patients on mechanical ventilation after cardiac surgery." https://trialsearch.who.int/Trial2.aspx?TrialID=ChiCTR2300075015.	Trail registry records
1082	ChiCtr (2023). "Observation on the wake-up testing effect of remimazolam besylate combined with propofol in patients during scoliosis surgery." https://trialsearch.who.int/Trial2.aspx?TrialID=ChiCTR2300076802.	Trail registry records
1083	ChiCtr (2023). "Perioperative individualized medication and influence factors of new benzodiazepine anesthetics in patients undergoing endovascular repair of aortic aneurysm." https://trialsearch.who.int/Trial2.aspx?TrialID=ChiCTR2300067394.	Trail registry records
1084	ChiCtr (2023). "A prospective randomized controlled study of Remimazolam Tosilate in programmed sedation and analgesia after neurosurgery surgery." https://trialsearch.who.int/Trial2.aspx?TrialID=ChiCTR2300078788.	Trail registry records
1085	ChiCtr (2023). "Randomized controlled trial of the efficacy and safety of the remimazolam besylate for gastroenteroscopy sedation in patients with suspected sleep apnea." https://trialsearch.who.int/Trial2.aspx?TrialID=ChiCTR2300074758.	Trail registry records
1086	ChiCtr (2023). "Remimazolam for the prevention of emergence agitation in adult following nasal surgery under general anesthesia: a randomized controlled study." https://trialsearch.who.int/Trial2.aspx?TrialID=ChiCTR2300075300.	Trail registry records
1087	ChiCtr (2023). "Remimazolam versus propofol sedation on the quality of recovery in patients with painless induced abortion : a randomized non-inferiority trial." https://trialsearch.who.int/Trial2.aspx?TrialID=ChiCTR2300069017.	Trail registry records
1088	ChiCtr (2023). "Safety and efficacy of remimazolam and alfentanil in the use of self-preserving respiratory anesthesia in elderly men." https://trialsearch.who.int/Trial2.aspx?TrialID=ChiCTR2300077044.	Trail registry records
1089	ChiCtr (2023). "Safety and efficacy of Remimazolam besylate combined with alfentanil for painless flexible bronchoscopy." https://trialsearch.who.int/Trial2.aspx?TrialID=ChiCTR2300071207.	Trail registry records
1090	ChiCtr (2023). "Safety and efficacy of remimazolam besylate in patients undergoing orthopedic surgery under spinal anesthesia." https://trialsearch.who.int/Trial2.aspx?TrialID=ChiCTR2300067722.	Trail registry records
1091	ChiCtr (2023). "The safety and efficacy of Remimazolam combined with Butorphanol in elderly patients undergoing painless gastroenteroscopy." https://trialsearch.who.int/Trial2.aspx?TrialID=ChiCTR2300070533.	Trail registry records
1092	ChiCtr (2023). "Safety and efficacy of remimazolam compared with dexmedetomidine for sedation in patients with end-stage renal disease." https://trialsearch.who.int/Trial2.aspx?TrialID=ChiCTR2300075278.	Trail registry records
1093	ChiCtr (2023). "A single dose of dexmedetomidine and remimazolam were compared in preventing emergence agitation in children." https://trialsearch.who.int/Trial2.aspx?TrialID=ChiCTR2300072526.	Trail registry records
1094	ChiCtr (2023). "A study of remimazolam on sedation in elderly patients with mechanical ventilation." https://trialsearch.who.int/Trial2.aspx?TrialID=ChiCTR2300078823.	Trail registry records
1095	ChiCtr (2023). "Study on remimazolam for general anesthesia in geriatric orthopedic surgery." https://trialsearch.who.int/Trial2.aspx?TrialID=ChiCTR2300072351.	Trail registry records
1096	ChiCtr (2023). "Study on the efficacy and safety of esketamine combined with remazolam in anesthesia for daytime abortion surgery." https://trialsearch.who.int/Trial2.aspx?TrialID=ChiCTR2300077901.	Trail registry records
1097	ChiCtr (2023). "Study on the safety of opioid-free anesthesia in elderly patients during gastrointestinal endoscopy: a prospective multicenter randomized clinical trial." https://trialsearch.who.int/Trial2.aspx?TrialID=ChiCTR2300078384.	Trail registry records
1098	ChiCtr (2023). "To compare the efficacy and safety of remimazolam and dexmedetomidine intravenous sedation in children with magnetic resonance imaging." https://trialsearch.who.int/Trial2.aspx?TrialID=ChiCTR2300077381.	Trail registry records
1099	ChiCtr (2023). "To compare the quality of recovery between remimazolam and propofol for short-term maintenance before the end of surgery--Laparoscopic total hysterectomy with sevoflurane general anesthesia." https://trialsearch.who.int/Trial2.aspx?TrialID=ChiCTR2300075593.	Trail registry records
1100	ChiCtr (2023). "To explore the anesthetic effect and safety of low-dose remifentanil combined with remimazolam tosilate in painless intestinal polyp resection." https://trialsearch.who.int/Trial2.aspx?TrialID=ChiCTR2300075085.	Trail registry records
1101	ChiCtr (2023). "To explore the effects of remimazolam versus propofol on cardiac function induced by general anesthesia based on two-dimensional speckle tracking echocardiography." https://trialsearch.who.int/Trial2.aspx?TrialID=ChiCTR2300079210.	Trail registry records
1102	ChiCtr (2023). "To investigate the effect of continuous infusion of different doses of remimazolam on cardiac repolarization and myocardial protection in patients." https://trialsearch.who.int/Trial2.aspx?TrialID=ChiCTR2300077696.	Trail registry records
1103	ChiCtr (2024). "Analysis of the effect of remimazolam and propofol on blood pressure in esophageal ultrasound examination." https://trialsearch.who.int/Trial2.aspx?TrialID=ChiCTR2400082877.	Trail registry records
1104	ChiCtr (2024). "Application of remimazolam combined with oxycodone in elderly patients with hypertension undergoing colon polypectomy." https://trialsearch.who.int/Trial2.aspx?TrialID=ChiCTR2400084800.	Trail registry records
1105	ChiCtr (2024). "Clinical study of combined esketamine for the prevention of hypotension during anesthesia induction with remimazolam." https://trialsearch.who.int/Trial2.aspx?TrialID=ChiCTR2400082181.	Trail registry records
1106	ChiCtr (2024). "Clinical trial of Remimazolam for painless gastrointestinal tumor screening in elderly patients with hypertension: a prospective multicenter randomized study." https://trialsearch.who.int/Trial2.aspx?TrialID=ChiCTR2400083757.	Trail registry records
1107	ChiCtr (2024). "Clinical trial of Remimazolam for painless gastrointestinal tumor screening in elderly patients with hypertension: a prospective multicenter randomized study." https://trialsearch.who.int/Trial2.aspx?TrialID=ChiCTR2400083757.	Trail registry records
1108	ChiCtr (2024). "A Comparative Analysis of the Therapeutic Efficacy of Remimazolam Tosylate and Propofol in the treatment of Painless Endoscopic Retrograde Cholangiopancreatography." https://trialsearch.who.int/Trial2.aspx?TrialID=ChiCTR2400080926.	Trail registry records
1109	ChiCtr (2024). "A comparative study of remimazolam and midazolam in elderly patients during general anesthesia: a randomized controlled study." https://trialsearch.who.int/Trial2.aspx?TrialID=ChiCTR2400082156.	Trail registry records
1110	ChiCtr (2024). "A comparative study of remimazolam and midazolam in elderly patients during general anesthesia: a randomized controlled study." https://trialsearch.who.int/Trial2.aspx?TrialID=ChiCTR2400082156.	Trail registry records
1111	ChiCtr (2024). "Comparative study of remimazolam combined with propofol and propofol alone for sedation in hysteroscopy." https://trialsearch.who.int/Trial2.aspx?TrialID=ChiCTR2400079888.	Trail registry records
1112	ChiCtr (2024). "Comparison of postoperative recovery quality between remimazolam and propofol under precision anesthesia in elderly frail patients with hip fractures: a prospective randomized controlled study." https://trialsearch.who.int/Trial2.aspx?TrialID=ChiCTR2400080831.	Trail registry records
1113	ChiCtr (2024). "Comparison of remimazolam and propofol on postoperative sleep quality in breast cancer surgery: a randomized non-inferiority trial." https://trialsearch.who.int/Trial2.aspx?TrialID=ChiCTR2400079385.	Trail registry records
1114	ChiCtr (2024). "Comparison of remimazolam-based and propofol-based total intravenous anesthesia in Children for postoperative quality of recovery After Tonsillectomy and Adenoidectomy: a randomized non-inferiority trial." https://trialsearch.who.int/Trial2.aspx?TrialID=ChiCTR2400084851.	Trail registry records
1115	ChiCtr (2024). "Comparison of Sedation between Ramimazolam and propofol for Transesophageal Echocardiography: a Randomized Controlled Study." https://trialsearch.who.int/Trial2.aspx?TrialID=ChiCTR2400083397.	Trail registry records
1116	ChiCtr (2024). "Comparison of sedative effect and prognosis between remimazolam toluenesulfonate and propofol in ICU patients with mechanical ventilation: a prospective, randomized, single-center clinical study." https://trialsearch.who.int/Trial2.aspx?TrialID=ChiCTR2400080234.	Trail registry records
1117	ChiCtr (2024). "Comparison of sedative effect and prognosis between remimazolam toluenesulfonate and propofol in ICU patients with mechanical ventilation: a prospective, randomized, single-center clinical study." https://trialsearch.who.int/Trial2.aspx?TrialID=ChiCTR2400080234.	Trail registry records
1118	ChiCtr (2024). "Comparison of the 95% effective dose of remimazolam versus propofol combined with low-dose esketamine for sedation during gastrointestinal endoscopy: a single-center randomized controlled trial." https://trialsearch.who.int/Trial2.aspx?TrialID=ChiCTR2400085180.	Trail registry records
1119	ChiCtr (2024). "Comparison of the anaesthetic effects of remimazolam besylate and remimazolam tosilate in day surgery for hysteroscopy." https://trialsearch.who.int/Trial2.aspx?TrialID=ChiCTR2400081688.	Trail registry records
1120	ChiCtr (2024). "Comparison of the efficacy and safety of remimazolam and dexmedetomidine for dental implant sedation in elederly patients." https://trialsearch.who.int/Trial2.aspx?TrialID=ChiCTR2400083062.	Trail registry records
1121	ChiCtr (2024). "Comparison of the sedative effect of remimazolam compounded with etomidate in combination with oliceridine or sufentanil for gastroenteroscopy: a single-center, randomized controlled clinical trial." https://trialsearch.who.int/Trial2.aspx?TrialID=ChiCTR2400082452.	Trail registry records
1122	ChiCtr (2024). "Effect of Circadian Rhythm on Remimazolam ED50 and ED95 in Patients Undergoing Painless Gastroscopy." https://trialsearch.who.int/Trial2.aspx?TrialID=ChiCTR2400082944.	Trail registry records
1123	ChiCtr (2024). "Effect of different anesthesia protocols on microelectrode recording during deep brain stimulation: a single-center, randomized controlled trial." https://trialsearch.who.int/Trial2.aspx?TrialID=ChiCTR2400086825.	Trail registry records
1124	ChiCtr (2024). "Effect of different anesthesia protocols on microelectrode recording during deep brain stimulation: a single-center, randomized controlled trial." https://trialsearch.who.int/Trial2.aspx?TrialID=ChiCTR2400086825.	Trail registry records
1125	ChiCtr (2024). "Effect of different doses of flumazenil on quality of recovery of elderly patients after endoscopic retrograde cholangiopancreatography with remimazolam general anesthesia." https://trialsearch.who.int/Trial2.aspx?TrialID=ChiCTR2400086316.	Trail registry records
1126	ChiCtr (2024). "Effect of different doses of flumazenil on quality of recovery of elderly patients after endoscopic retrograde cholangiopancreatography with remimazolam general anesthesia." https://trialsearch.who.int/Trial2.aspx?TrialID=ChiCTR2400086316.	Trail registry records
1127	ChiCtr (2024). "Effect of Intranasal Remimazolam besylate for Premedication on the Occurrence of Respiratory Adverse Events in Children Undergoing Tonsillectomy and Adenoidectomy: a Single-blind Randomized Controlled Study." https://trialsearch.who.int/Trial2.aspx?TrialID=ChiCTR2400086998.	Trail registry records
1128	ChiCtr (2024). "Effect of intraoperative infusion of Remimazolam on sleep disturbance in elderly female patients after general anesthesia." https://trialsearch.who.int/Trial2.aspx?TrialID=ChiCTR2400081855.	Trail registry records
1129	ChiCtr (2024). "The effect of maintenance of anesthesia with remimazolam besylate and propofol on the quality of recovery in elderly patients undergoing gastrointestinal tumor surgery." https://trialsearch.who.int/Trial2.aspx?TrialID=ChiCTR2400085773.	Trail registry records
1130	ChiCtr (2024). "The effect of maintenance of anesthesia with remimazolam besylate and propofol on the quality of recovery in elderly patients undergoing gastrointestinal tumor surgery." https://trialsearch.who.int/Trial2.aspx?TrialID=ChiCTR2400085773.	Trail registry records
1131	ChiCtr (2024). "Effect of propofol combined with remimazolam besylate on blood pressure after general anesthesia induction." https://trialsearch.who.int/Trial2.aspx?TrialID=ChiCTR2400085401.	Trail registry records
1132	ChiCtr (2024). "Effect of remidazolam combined with low-dose propofol induction and maintenance on anesthesia efficacy and recovery quality in elderly patients undergoing spinal surgery." https://trialsearch.who.int/Trial2.aspx?TrialID=ChiCTR2400079846.	Trail registry records
1133	ChiCtr (2024). "Effect of remimazolam besylate on postoperative sleep quality in children." https://trialsearch.who.int/Trial2.aspx?TrialID=ChiCTR2400085630.	Trail registry records
1134	ChiCtr (2024). "The effect of remimazolam or dexmedetomidine combined with propofol on respiration and hemodynamics in heart disease patients undergoing transesophageal echocardiography: a prospective randomized study." https://trialsearch.who.int/Trial2.aspx?TrialID=ChiCTR2400088103.	Trail registry records
1135	ChiCtr (2024). "Effect of total intravenous anesthesia with remimazolam on intracranial pressure in neurosurgical patients." https://trialsearch.who.int/Trial2.aspx?TrialID=ChiCTR2400079427.	Trail registry records
1136	ChiCtr (2024). "Effects of different doses of remimazolam on early postoperative cognitive function in elderly patients undergoing laparoscopic radical resection of colorectal cancer." https://trialsearch.who.int/Trial2.aspx?TrialID=ChiCTR2400083122.	Trail registry records
1137	ChiCtr (2024). "Effects of remazolam on cognitive function, cellular immunity and stress response in frail elderly patients with gastrointestinal tumors through Wnt/ß-Catenin and Pl3K/AKT signaling pathways." https://trialsearch.who.int/Trial2.aspx?TrialID=ChiCTR2400082875.	Trail registry records
1138	ChiCtr (2024). "Effects of remimazolam co-induction versus propofol on hemodynamics during induction of general anesthesia in elderly hypertensive patients: a randomized, controlled, double-blind trial." https://trialsearch.who.int/Trial2.aspx?TrialID=ChiCTR2400082151.	Trail registry records
1139	ChiCtr (2024). "Effects of remimazolam co-induction versus propofol on hemodynamics during induction of general anesthesia in elderly hypertensive patients: a randomized, controlled, double-blind trial." https://trialsearch.who.int/Trial2.aspx?TrialID=ChiCTR2400082151.	Trail registry records
1140	ChiCtr (2024). "Effects of remimazolam combined with afentanyl hydrochloride on hemodynamics during anesthesia induction in children with congenital heart disease." https://trialsearch.who.int/Trial2.aspx?TrialID=ChiCTR2400081101.	Trail registry records
1141	ChiCtr (2024). "Effects of remimazolam combined with propofol for maintenance of anesthesia on the quality of recovery and postoperative sleep in elderly patients undergoing laparoscopic surgery." https://trialsearch.who.int/Trial2.aspx?TrialID=ChiCTR2400083436.	Trail registry records
1142	ChiCtr (2024). "Effects of remimazolam tosylate on the left ventricular systolic function assessed by transthoracic echocardiography (TTE): a randomized controlled study." https://trialsearch.who.int/Trial2.aspx?TrialID=ChiCTR2400081438.	Trail registry records
1143	ChiCtr (2024). "Effects of two sedation methods on postoperative recovery quality in elderly patients undergoing non-cardiac surgery: a single-center, randomized, controlled, noninferiority study." https://trialsearch.who.int/Trial2.aspx?TrialID=ChiCTR2400081567.	Trail registry records
1144	ChiCtr (2024). "Efficacy and safety of different doses of remazolam combined with afentanil in painless gastroscopy in elderly patients: a prospective, single-center, randomized, controlled clinical trial." https://trialsearch.who.int/Trial2.aspx?TrialID=ChiCTR2400085695.	Trail registry records
1145	ChiCtr (2024). "Efficacy and safety of remimazolam combined with afentanil for ERCP anesthesia in elderly patients with frailty: a single-center, randomized, parallel-controlled clinical trial." https://trialsearch.who.int/Trial2.aspx?TrialID=ChiCTR2400079414.	Trail registry records
1146	ChiCtr (2024). "Efficacy and safety of remimazolam for obese patients with different weight-based dosing strategies during anesthetic induction: a randomized clinical trial." https://trialsearch.who.int/Trial2.aspx?TrialID=ChiCTR2400088152.	Trail registry records
1147	ChiCtr (2024). "Efficacy and Safety of Remimazolam Tosilate for Anesthesia Induction and Maintenance in Patient Undergoing Off-Pump Coronary Artery Bypass Grafting." https://trialsearch.who.int/Trial2.aspx?TrialID=ChiCTR2400079615.	Trail registry records
1148	ChiCtr (2024). "Efficacy of remimazolam combined with etomidate or propofol for gastroenteroscopy: a single-center, randomized controlled clinical trial." https://trialsearch.who.int/Trial2.aspx?TrialID=ChiCTR2400085904.	Trail registry records
1149	ChiCtr (2024). "Evaluation of the impact of remimazolam on the incidence of emergence delirium in AICU patients." https://trialsearch.who.int/Trial2.aspx?TrialID=ChiCTR2400085407.	Trail registry records
1150	ChiCtr (2024). "Half effective dose of remimazolam toluenesulfonic acid combined with sufentanil to inhibit laryngeal mask placement in patients undergoing hysteroscopic electrotomy: a double-blind, prospective study." https://trialsearch.who.int/Trial2.aspx?TrialID=ChiCTR2400079790.	Trail registry records
1151	ChiCtr (2024). "Median effective dose (ED50) of remimazolam tosylate combined with two different·doses of sufentanil for artificial abortion: a prospective, randomized, double-blinded, controlled study." https://trialsearch.who.int/Trial2.aspx?TrialID=ChiCTR2400083662.	Trail registry records
1152	ChiCtr (2024). "Median effective dose (ED50) of remimazolam tosylate combined with two different·doses of sufentanil for artificial abortion: a prospective, randomized, double-blinded, controlled study." https://trialsearch.who.int/Trial2.aspx?TrialID=ChiCTR2400083662.	Trail registry records
1153	ChiCtr (2024). "Observation on the application effect of Remimazolam Tosilate in induction of general anesthesia in elderly patients." https://trialsearch.who.int/Trial2.aspx?TrialID=ChiCTR2400083990.	Trail registry records
1154	ChiCtr (2024). "Pretreatment with Remimazolam Supresses Cough Induced by Sufentanil during Induction of General Anesthesia: a Prospective, Randomized, Blind Trial." https://trialsearch.who.int/Trial2.aspx?TrialID=ChiCTR2400086733.	Trail registry records
1155	ChiCtr (2024). "A prospective clinical study to determine the extent of amnesia with different doses of remimazolam as an adjunctive sedative." https://trialsearch.who.int/Trial2.aspx?TrialID=ChiCTR2400084233.	Trail registry records
1156	ChiCtr (2024). "A prospective, single-center, double-blind, randomized controlled study on the efficacy and safety of remimazolam tosylate versus propofol in sedation in patients with sepsis requiring mechanical ventilation." https://trialsearch.who.int/Trial2.aspx?TrialID=ChiCTR2400082605.	Trail registry records
1157	ChiCtr (2024). "Remimazolam besylate for laryngoscopic exposure with the preservation of spontaneous breathing in patients undergoing cervical spine surgery: a prospective, randomized and controlled study." https://trialsearch.who.int/Trial2.aspx?TrialID=ChiCTR2400086137.	Trail registry records
1158	ChiCtr (2024). "Remimazolam on hemodynamics in older patients under lower extremity orthopedic surgery with spinal anesthesia." https://trialsearch.who.int/Trial2.aspx?TrialID=ChiCTR2400083380.	Trail registry records
1159	ChiCtr (2024). "Safety and efficacy of remimazolam combined with alfentanil in deep sedation during fiberoptic bronchoscopy: a prospective, randomized controlled trial." https://trialsearch.who.int/Trial2.aspx?TrialID=ChiCTR2400083383.	Trail registry records
1160	ChiCtr (2024). "Safety and Efficacy of remimazolam in the treatment of anaesthetic emergence agitation in adult patients: a randomised controlled trial." https://trialsearch.who.int/Trial2.aspx?TrialID=ChiCTR2400085903.	Trail registry records
1161	ChiCtr (2024). "Safety and efficacy of Remimazolam tosylate in induction and maintenance of general anesthesia in kidney transplantation." https://trialsearch.who.int/Trial2.aspx?TrialID=ChiCTR2400083451.	Trail registry records
1162	ChiCtr (2024). "The sedation efficacy of different doses remimazolam in elderly patients with regional nerve block anesthesia." https://trialsearch.who.int/Trial2.aspx?TrialID=ChiCTR2400082092.	Trail registry records
1163	ChiCtr (2024). "A single center, prospective, randomized, double-blind, controlled clinical study on the efficiency of anesthesia awakening in patients undergoing fundus surgery using remazolam besylate." https://trialsearch.who.int/Trial2.aspx?TrialID=ChiCTR2400079506.	Trail registry records
1164	ChiCtr (2024). "A single center, prospective, randomized, double-blind, controlled clinical study on the efficiency of anesthesia awakening in patients undergoing fundus surgery using remazolam besylate." https://trialsearch.who.int/Trial2.aspx?TrialID=ChiCTR2400079506.	Trail registry records
1165	ChiCtr (2024). "Study on the effect of cipofol combined with remazolam intravenous anesthesia in painless gastroscopy." https://trialsearch.who.int/Trial2.aspx?TrialID=ChiCTR2400079998.	Trail registry records
1166	ChiCtr (2024). "Study on the effect of cipofol combined with remazolam intravenous anesthesia in painless gastroscopy." https://trialsearch.who.int/Trial2.aspx?TrialID=ChiCTR2400079998.	Trail registry records
1167	ChiCtr (2024). "Study on the euphoric experience of different anesthetics in painless gastroenteroscopy." https://trialsearch.who.int/Trial2.aspx?TrialID=ChiCTR2400083813.	Trail registry records
1168	ChiCtr (2024). "To compare the sedative effect of Remimazolam Besylate for injection with propofol by Bispectral index." https://trialsearch.who.int/Trial2.aspx?TrialID=ChiCTR2400083937.	Trail registry records
1169	Ctis (2023). "Efficacy of Remimazolam with Fentanyl versus Midazolam with Fentanyl." https://trialsearch.who.int/Trial2.aspx?TrialID=CTIS2023-503470-21-00.	Trail registry records
1170	Euctr, B. E. (2018). "Clinical Phase III study in patients undergoing surgery to confirm ability of remimazolam to induce hypnotic effect in comparison with propofol." https://trialsearch.who.int/Trial2.aspx?TrialID=EUCTR2018-000174-29-BE.	Trail registry records
1171	Euctr, N. L. (2015). "Clinical phase III study of the sedative remimazolam in general narcosis in adult patients undergoing heart surgery, including subsequent care in the post-anesthesia/intensive care unit, in order to evaluate the effects and safety of remimazolam." https://trialsearch.who.int/Trial2.aspx?TrialID=EUCTR2014-004565-24-NL.	Trail registry records
1172	Fang, Y.-B., et al. (2023). "The safety and efficacy of remimazolam tosylate for induction and maintenance of general anesthesia in pediatric patients undergoing elective surgery: Study protocol for a multicenter, randomized, single-blind, positive-controlled clinical trial." Frontiers in pharmacology 14.	Trail registry records
1173	Hu, B., et al. (2022). "Effect of remimazolam tosilate versus etomidate on hemodynamics in patients undergoing valve replacement surgery: study protocol for a randomized controlled trial." Trials 23(1): 992.	Trail registry records
1174	Isrctn (2021). "A phase III randomised, triple-blind controlled superiority trial of remimazolam (CNS 7056), compared to midazolam, in adults having lower third molar wisdom tooth extraction under intravenous conscious sedation to assess cognitive and motor recovery at normal discharge times." https://trialsearch.who.int/Trial2.aspx?TrialID=ISRCTN35903062.	Trail registry records
1175	Isrctn (2023). "Effectiveness of remimazolam on preventing adverse reactions caused by carboprost tromethamine during cesarean section." https://trialsearch.who.int/Trial2.aspx?TrialID=ISRCTN47530284.	Trail registry records
1176	JapicCti (2012). "ONO-2745 IIb/III Study." https://trialsearch.who.int/Trial2.aspx?TrialID=JPRN-JapicCTI-121973.	Trail registry records
1177	JapicCti (2012). "ONO-2745 Open-label Study." https://trialsearch.who.int/Trial2.aspx?TrialID=JPRN-JapicCTI-121977.	Trail registry records
1178	JapicCti (2012). "ONO-2745 Phase II Study." https://trialsearch.who.int/Trial2.aspx?TrialID=JPRN-JapicCTI-121972.	Trail registry records
1179	Jprn, U. (2022). "Comparison of postoperative nausea and vomiting between general anesthesia with remimazolam and general anesthesia with propofol: a randomized non-inferiority trial." https://trialsearch.who.int/Trial2.aspx?TrialID=JPRN-UMIN000049707.	Trail registry records
1180	Jprn, U. (2022). "Effect of remimazolam or propofol on the muscle relaxant effect of local anesthetics during general anesthesia." https://trialsearch.who.int/Trial2.aspx?TrialID=JPRN-UMIN000048574.	Trail registry records
1181	Jprn, U. (2022). "Evaluation of the Effect of Remimazolam on Intraoperative Motor Evoked Potential Monitoring - Comparison with Propofol." https://trialsearch.who.int/Trial2.aspx?TrialID=JPRN-UMIN000049191.	Trail registry records
1182	Jprn, U. (2023). "Comparison of the preventive effect of ondansetron and dexamethasone on nausea and vomiting after orthognathic surgery between remimazolam and propofol anesthesia." https://trialsearch.who.int/Trial2.aspx?TrialID=JPRN-UMIN000051512.	Trail registry records
1183	Jprn, U. (2023). "the effect of anesthetics on postoperative delirium in hip fracture surgery in elderly patients -comparison of remimazolam and desflurane." https://trialsearch.who.int/Trial2.aspx?TrialID=JPRN-UMIN000052428.	Trail registry records
1184	Jprn, U. (2023). "Effect of Flumazenil on Postoperative Memory Retention Time after General Anesthesia with Remimazolam: a Randomized Controlled Trial." https://trialsearch.who.int/Trial2.aspx?TrialID=JPRN-UMIN000052659.	Trail registry records
1185	Jprn, U. (2023). "Impact of Anesthetic Drugs on Serum Cytokine Levels Before and After Surgery." https://trialsearch.who.int/Trial2.aspx?TrialID=JPRN-UMIN000052040.	Trail registry records
1186	Jprn, U. (2023). "Postoperative anterograde amnesia by remimazolam and antagonism with flumazenil." https://trialsearch.who.int/Trial2.aspx?TrialID=JPRN-UMIN000051924.	Trail registry records
1187	Jprn, U. (2024). "Comparison of effects of remimazolam and propofol on mask ventilation during general anesthesia induction: a randomized controlled trial." https://trialsearch.who.int/Trial2.aspx?TrialID=JPRN-UMIN000053553.	Trail registry records
1188	jRct (2021). "A comparative study of the effect of propofol and remimazolam on blood pressure during general anesthesia." https://trialsearch.who.int/Trial2.aspx?TrialID=JPRN-jRCT1011210026.	Trail registry records
1189	jRct (2021). "Efficacy of administering remimazolam at anesthetic management for awake craniotomy." https://trialsearch.who.int/Trial2.aspx?TrialID=JPRN-jRCT1041200094.	Trail registry records
1190	jRct (2021). "A Phase II/III Investigator Initiated Clinical Traial Evaluating the Efficacy and Safety of Remimazolam in Japanese Patients Undergoing Gastrointestinal Endoscopy." https://trialsearch.who.int/Trial2.aspx?TrialID=JPRN-jRCT2031200360.	Trail registry records
1191	jRct (2021). "Study on the efficacy and safety of Remimazolam in one lung ventilation." https://trialsearch.who.int/Trial2.aspx?TrialID=JPRN-jRCT1031210446.	Trail registry records
1192	jRct (2022). "Effect of Remimazolam vs Conventinal Anesthesia on Postoperative Delirium in Patients with Cardiac Surgery." https://trialsearch.who.int/Trial2.aspx?TrialID=JPRN-jRCT1051210195.	Trail registry records
1193	jRct (2022). "The effect of remimazolam, a new anesthetic, on hemodynamics." https://trialsearch.who.int/Trial2.aspx?TrialID=JPRN-jRCT1011210077.	Trail registry records
1194	jRct (2022). "Plasma concentration of remimazolam and bispectral index or patient state index." https://trialsearch.who.int/Trial2.aspx?TrialID=JPRN-jRCT1011210071.	Trail registry records
1195	jRct (2022). "Remimazolam and desflurane for arterial oxygen partial pressure during unilateral lung ventilation : randomized controlled trial." https://trialsearch.who.int/Trial2.aspx?TrialID=JPRN-jRCT1051210194.	Trail registry records
1196	jRct (2022). "A study on the efficacy of the loss of response to jaw thrust as a clinical test to assess adequate depth of anesthesia using remimazolam besylate and the dose required for the loss of response." https://trialsearch.who.int/Trial2.aspx?TrialID=JPRN-jRCT1031210554.	Trail registry records
1197	jRCT, J. (2022). "A clinical trial of the effect of remimazolam on postoperative ECG in gynecologic laparotomy." https://trialsearch.who.int/Trial2.aspx?TrialID=JPRN-jRCT1051220068.	Trail registry records
1198	jRCT, J. (2023). "Effect of remimazolam compared to propofol on blood pressure variability in the elderly." https://trialsearch.who.int/Trial2.aspx?TrialID=JPRN-jRCT1011230012.	Trail registry records
1199	jRCT, J. (2023). "The influence of remimazolam on the reversal of rocuronium-induced neuromuscular blockade with sugammadex." https://trialsearch.who.int/Trial2.aspx?TrialID=JPRN-jRCT1071230073.	Trail registry records
1200	jRCT, J. (2023). "Remimazolam during cardiopulmonary bypass." https://trialsearch.who.int/Trial2.aspx?TrialID=JPRN-jRCT1011230015.	Trail registry records
1201	jRCT, J. (2023). "Study on the interaction between remimazolam and inhaled anesthetics (sevoflurane)." https://trialsearch.who.int/Trial2.aspx?TrialID=JPRN-jRCT1041230104.	Trail registry records
1202	jRCT, J. (2024). "Investigation of the effects of anesthetics on the autonomic nervous system of patients undergoing TAVI; RCT." https://trialsearch.who.int/Trial2.aspx?TrialID=JPRN-jRCT1052230204.	Trail registry records
1203	jRcts (2021). "Predictive effect of remi-mazolam when supraglottic device (i-gel) is inserted." https://trialsearch.who.int/Trial2.aspx?TrialID=JPRN-jRCTs041210009.	Trail registry records
1204	jRCTs, J. (2023). "Efficacy and safety of general anesthetics." https://trialsearch.who.int/Trial2.aspx?TrialID=JPRN-jRCTs061230049.	Trail registry records
1205	jRCTs, J. (2023). "Pharmacodynamic interaction between remimazolam and remifentanil during anesthesia induction - randomized trial." https://trialsearch.who.int/Trial2.aspx?TrialID=JPRN-jRCTs031230301.	Trail registry records
1206	Kct (2021). "Adequate infusion rate of remimazolam for induction of general anesthesia in adult patients." https://trialsearch.who.int/Trial2.aspx?TrialID=KCT0006805.	Trail registry records
1207	Kct (2021). "A clinical study comparing remimazolam and propofol during laparoscopic cholecystectomy." https://trialsearch.who.int/Trial2.aspx?TrialID=KCT0006702.	Trail registry records
1208	Kct (2021). "Comparison in frequency of hypotension during sedation of propofol and remimazolam in spinal anesthesia in hip surgery patients: a randomized controlled clinical trial." https://trialsearch.who.int/Trial2.aspx?TrialID=KCT0006873.	Trail registry records
1209	Kct (2021). "Comparison in frequency of hypotension during sedation of propofol and remimazolam in spinal anesthesia in hip surgery patients: a randomized controlled clinical trial." https://trialsearch.who.int/Trial2.aspx?TrialID=KCT0006873.	Trail registry records
1210	Kct (2021). "Comparison of hypotensive effect between remimazolam and propofol in anesthesia of elderly." https://trialsearch.who.int/Trial2.aspx?TrialID=KCT0006719.	Trail registry records
1211	Kct (2021). "Comparison of postoperative delirium incidence and recovery quality in elderly patients undergoing major abdominal surgery under general anesthesia with remimazolam or propofol." https://trialsearch.who.int/Trial2.aspx?TrialID=KCT0006877.	Trail registry records
1212	Kct (2021). "Comparison of remimazolam and volatile anesthetics on emergence agitation after general anesthesia." https://trialsearch.who.int/Trial2.aspx?TrialID=KCT0006528.	Trail registry records
1213	Kct (2021). "Comparison of remimazolam and volatile anesthetics on emergence agitation after general anesthesia." https://trialsearch.who.int/Trial2.aspx?TrialID=KCT0006528.	Trail registry records
1214	Kct (2021). "Comparison of remimazolam and volatile anesthetics on perioperative hypothermia in patients undergoing general anesthesia." https://trialsearch.who.int/Trial2.aspx?TrialID=KCT0006838.	Trail registry records
1215	Kct (2021). "A comparison of respiratory effects of propofol and remimazolam during procedural sedation: a randomized controlled trial." https://trialsearch.who.int/Trial2.aspx?TrialID=KCT0006797.	Trail registry records
1216	Kct (2021). "Comparison of the effect of remimazolam and propofol on intraoperative neurophysiological monitoring." https://trialsearch.who.int/Trial2.aspx?TrialID=KCT0006860.	Trail registry records
1217	Kct (2021). "The effect of remimazolam based total intravenous anesthesia on postoperative nausea and vomiting in gynecologic laparoscopic surgery – double-blinded, prospective, non-inferiority, randomized controlled study." https://trialsearch.who.int/Trial2.aspx?TrialID=KCT0006765.	Trail registry records
1218	Kct (2021). "Effect of remimazolam versus propofol based general anesthesia on intraoperative hemodynamic stability for major spine surgery." https://trialsearch.who.int/Trial2.aspx?TrialID=KCT0006827.	Trail registry records
1219	Kct (2021). "Post-induction hypotension associated with general anesthesia : remimazolam versus propofol." https://trialsearch.who.int/Trial2.aspx?TrialID=KCT0006573.	Trail registry records
1220	Kct (2021). "A randomized trial of remimazolam or inhalant on postoperative quality of recovery after general anesthesia." https://trialsearch.who.int/Trial2.aspx?TrialID=KCT0006288.	Trail registry records
1221	Kct (2021). "A randomized trial of remimazolam or inhalant on postoperative quality of recovery after general anesthesia." https://trialsearch.who.int/Trial2.aspx?TrialID=KCT0006288.	Trail registry records
1222	Kct (2021). "Safety and efficacy of remimazolam for general anesthesia in elderly patients underwent laparoscopic cholecystectomy - a randomized controlled trial." https://trialsearch.who.int/Trial2.aspx?TrialID=KCT0006796.	Trail registry records
1223	Kct (2022). "Anesthetic induction using remimazolam in patients undergoing cardiac surgery." https://trialsearch.who.int/Trial2.aspx?TrialID=KCT0006931.	Trail registry records
1224	Kct (2022). "Comparative effects of propofol and remimazolam on US-guided radiofrequency ablation of hepatic neoplasm under monitored anesthesia care." https://trialsearch.who.int/Trial2.aspx?TrialID=KCT0007246.	Trail registry records
1225	Kct (2022). "Comparision for remimazolam and midazolam in upper gastrointestinal endoscopy: a randomized controlled trial." https://trialsearch.who.int/Trial2.aspx?TrialID=KCT0007274.	Trail registry records
1226	Kct (2022). "Comparison in frequency of hypotension during perioperative period for sedation of dexmedetomidine and remimazolam in patients undergoing spinal anesthesia for low extremity surgery: a randomized controlled clinical trial." https://trialsearch.who.int/Trial2.aspx?TrialID=KCT0007138.	Trail registry records
1227	Kct (2022). "Comparison of Electroencephalogram between remimazolam and propofol under general anesthesia." https://trialsearch.who.int/Trial2.aspx?TrialID=KCT0007247.	Trail registry records
1228	Kct (2022). "A comparison of IL-6, IL-10, TNF-alpha serum level change between in total laparoscopic hysterectomy and myomectomy patient under total intravenous anesthesia (TIVA) using propofol and remimazolam." https://trialsearch.who.int/Trial2.aspx?TrialID=KCT0007611.	Trail registry records
1229	Kct (2022). "Comparison of incidence of emergence agitation in adult patients after nasal surgery under general anesthesia: inhalation anesthesia with sevoflurane vs. intravenous anesthesia with remimazolam: a pilot study." https://trialsearch.who.int/Trial2.aspx?TrialID=KCT0007387.	Trail registry records
1230	Kct (2022). "Comparison of intravenous remimazolam and dexmedetomidine for sedation in patients undergoing surgery under spinal anesthesia." https://trialsearch.who.int/Trial2.aspx?TrialID=KCT0007547.	Trail registry records
1231	Kct (2022). "Comparison of intravenous remimazolam and dexmedetomidine for sedation in patients undergoing surgery under spinal anesthesia." https://trialsearch.who.int/Trial2.aspx?TrialID=KCT0007547.	Trail registry records
1232	Kct (2022). "Comparison of Postoperative Nausea and Vomiting between Remimazolam and propofol in Pati ents Undergoing Oral and Maxillofacial Surgery." https://trialsearch.who.int/Trial2.aspx?TrialID=KCT0006965.	Trail registry records
1233	Kct (2022). "Comparison of postoperative nausea and vomiting between remimazolam and sevoflurane in middle ear surgery." https://trialsearch.who.int/Trial2.aspx?TrialID=KCT0006975.	Trail registry records
1234	Kct (2022). "Comparison of recovery of consciousness following EEG-based general anesthetics." https://trialsearch.who.int/Trial2.aspx?TrialID=KCT0007826.	Trail registry records
1235	Kct (2022). "Comparison of recovery profiles of propofol, dexmedetomidine, and remimazolam for monitored anesthetic care." https://trialsearch.who.int/Trial2.aspx?TrialID=KCT0006902.	Trail registry records
1236	Kct (2022). "Comparison of recovery profiles of remimazolam-remifentanil and propofol-remifentanil in elderly patients undergoing laparoscopic abdominal surgeries." https://trialsearch.who.int/Trial2.aspx?TrialID=KCT0008005.	Trail registry records
1237	Kct (2022). "Comparison of regional cerebral oxygen saturation in total laparoscopic hysterectomy or myomectomy patients under general anesthesia with propofol, remimazolam, and sevoflurane." https://trialsearch.who.int/Trial2.aspx?TrialID=KCT0007612.	Trail registry records
1238	Kct (2022). "Comparison of remimazolam and dexmedetomidine as an adjuvant in remifentanil-based anesthesia." https://trialsearch.who.int/Trial2.aspx?TrialID=KCT0007473.	Trail registry records
1239	Kct (2022). "The Comparison of Remimazolam and Dexmedetomidine on Bradycardia for Patients undergoing lower limb orthopedic surgery using Subarachnoid or Epidural nerve block." https://trialsearch.who.int/Trial2.aspx?TrialID=KCT0007556.	Trail registry records
1240	Kct (2022). "Comparison of remimazolam with propofol in geriatric patients." https://trialsearch.who.int/Trial2.aspx?TrialID=KCT0007802.	Trail registry records
1241	Kct (2022). "Comparison of remimazolam with propofol in geriatric patients." https://trialsearch.who.int/Trial2.aspx?TrialID=KCT0007802.	Trail registry records
1242	Kct (2022). "Comparison of the effect of remimazolam versus propofol on regional cerebral oxygenation and hemodynamics during orthopedic surgery in the sitting position." https://trialsearch.who.int/Trial2.aspx?TrialID=KCT0007400.	Trail registry records
1243	Kct (2022). "Comparison of the effects of sevoflurane and remimazolam anesthesia on regional cerebral oxygen saturation and optic nerve sheath diameter in patients undergoing laparoscopic gynecological surgery." https://trialsearch.who.int/Trial2.aspx?TrialID=KCT0006900.	Trail registry records
1244	Kct (2022). "Comparison of the hemodynamic stability of remimazolam versus dexmedetomidine during ultrasound-guided radiofrequency ablation of hepatic tumor under monitored anesthesia care." https://trialsearch.who.int/Trial2.aspx?TrialID=KCT0007244.	Trail registry records
1245	Kct (2022). "Comparison of the hemodynamic stability of remimazolam versus dexmedetomidine during ultrasound-guided radiofrequency ablation of hepatic tumor under monitored anesthesia care." https://trialsearch.who.int/Trial2.aspx?TrialID=KCT0007244.	Trail registry records
1246	Kct (2022). "Comparison of the incidence of delirium after transfemoral transcatheter aortic valve replacement under monitored anesthesia care with remimazolam versus dexmedetomidine." https://trialsearch.who.int/Trial2.aspx?TrialID=KCT0007245.	Trail registry records
1247	Kct (2022). "Comparison of the incidence of postoperative acute kidney injury following the administration of remimazolam or sevoflurane in elderly patients undergoing total knee arthroplasty - Randomized controlled trial." https://trialsearch.who.int/Trial2.aspx?TrialID=KCT0007782.	Trail registry records
1248	Kct (2022). "Comparison of the sedative effects of midazolam and remimazolam in spinal anesthesia patients: a multicenter clinical trial." https://trialsearch.who.int/Trial2.aspx?TrialID=KCT0007582.	Trail registry records
1249	Kct (2022). "Comparison of the sedative effects of midazolam and remimazolam in spinal anesthesia patients: a multicenter clinical trial." https://trialsearch.who.int/Trial2.aspx?TrialID=KCT0007582.	Trail registry records
1250	Kct (2022). "The degree of respiratory depression in accordance with the concentration of remimazolam." https://trialsearch.who.int/Trial2.aspx?TrialID=KCT0006952.	Trail registry records
1251	Kct (2022). "The degree of respiratory depression in accordance with the concentration of remimazolam." https://trialsearch.who.int/Trial2.aspx?TrialID=KCT0006952.	Trail registry records
1252	Kct (2022). "The effect of additional use of remimazolam and flumazenil on the recovery of anesthesia in propofol based total intravenous anesthesia for dental treatment in mentally disabled outpatients." https://trialsearch.who.int/Trial2.aspx?TrialID=KCT0007794.	Trail registry records
1253	Kct (2022). "The effect of additional use of remimazolam and flumazenil on the recovery of anesthesia in propofol based total intravenous anesthesia for dental treatment in mentally disabled outpatients." https://trialsearch.who.int/Trial2.aspx?TrialID=KCT0007794.	Trail registry records
1254	Kct (2022). "The effect of anesthetic agent (remimazolam versus etomidate) on post-induction hypotension in coronary artery bypass surgery." https://trialsearch.who.int/Trial2.aspx?TrialID=KCT0007074.	Trail registry records
1255	Kct (2022). "The effect of anesthetic agent (remimazolam versus etomidate) on post-induction hypotension in coronary artery bypass surgery." https://trialsearch.who.int/Trial2.aspx?TrialID=KCT0007074.	Trail registry records
1256	Kct (2022). "The effect of low-dose volatile anesthetics on intraoperative evoked potential monitoring during anesthesia using remimazolam: a randomized controlled trial." https://trialsearch.who.int/Trial2.aspx?TrialID=KCT0007534.	Trail registry records
1257	Kct (2022). "Effect of the anesthetic agents propofol and remimazolam on recovery after anesthesia in cardiac surgery patients." https://trialsearch.who.int/Trial2.aspx?TrialID=KCT0007604.	Trail registry records
1258	Kct (2022). "Effects of Anesthetic agents (propofol vs. remimazolam) on recovery outcomes in patients undergoing arrhythmia catheter ablation." https://trialsearch.who.int/Trial2.aspx?TrialID=KCT0007132.	Trail registry records
1259	Kct (2022). "The efficacy and safety of remimazolam and propofol." https://trialsearch.who.int/Trial2.aspx?TrialID=KCT0007643.	Trail registry records
1260	Kct (2022). "A randomized controlled trial comparing remimazolam and propofol for induction of anesthesia in patients receiving Angiotensin-Converting Enzyme Inhibitors/Angiotensin Receptor Antagonists." https://trialsearch.who.int/Trial2.aspx?TrialID=KCT0007488.	Trail registry records
1261	Kct (2023). "Comparing the incidence of postoperative nausea and vomiting in groups using intraoperative remimazolam versus not using intraoperative remimazolam." https://trialsearch.who.int/Trial2.aspx?TrialID=KCT0008812.	Trail registry records
1262	Kct (2023). "Comparison for characteristics of sedation, using dexmedetomidine and remimazolam, in spinal anesthesia." https://trialsearch.who.int/Trial2.aspx?TrialID=KCT0008127.	Trail registry records
1263	Kct (2023). "Comparison in sedation with remimazolam and dexmedetomidine in transfemoral transcatheter aortic valve implantation under monitored anesthesia care." https://trialsearch.who.int/Trial2.aspx?TrialID=KCT0008753.	Trail registry records
1264	Kct (2023). "Comparison of blood pressure and heart rate during surgery according to the use of remimazolam or sevoflurane as an anesthetic during shoulder surgery in a sitting position under general anesthesia." https://trialsearch.who.int/Trial2.aspx?TrialID=KCT0008579.	Trail registry records
1265	Kct (2023). "Comparison of dexmedetomidine and remimazolam in conscious sedation for percutaneous thermal ablation of liver tumor: a randomized controlled study." https://trialsearch.who.int/Trial2.aspx?TrialID=KCT0008873.	Trail registry records
1266	Kct (2023). "Comparison of dexmedetomidine(Precedex premix)-remifentanil(Remiva) versus remimazolam(Byfavo)-remifentanil(Remiva) for procedural sedation during endoscopic submucosal dissection of gastric tumor." https://trialsearch.who.int/Trial2.aspx?TrialID=KCT0008517.	Trail registry records
1267	Kct (2023). "Comparison of differences in hemodynamic changes according to general anesthesia induction dose of remimazolam based on total weight and lean weight in obese patients." https://trialsearch.who.int/Trial2.aspx?TrialID=KCT0009080.	Trail registry records
1268	Kct (2023). "Comparison of efficacy of anesthetics during cholecystectomy." https://trialsearch.who.int/Trial2.aspx?TrialID=KCT0008688.	Trail registry records
1269	Kct (2023). "Comparison of oxygen levels following the use of remimazolam or dexmedetomidine during intraoperative sedation after regional anesthesia." https://trialsearch.who.int/Trial2.aspx?TrialID=KCT0008339.	Trail registry records
1270	Kct (2023). "Comparison of Recovery Profile After TIVA Between Remimazolam With Flumazenil and Propofol in patients undergoing short-duration gynecologic surgery under general anesthesia." https://trialsearch.who.int/Trial2.aspx?TrialID=KCT0008314.	Trail registry records
1271	Kct (2023). "Comparison of remimazolam and midazolam administration in ketamin infusion therapy for chronic pain patients." https://trialsearch.who.int/Trial2.aspx?TrialID=KCT0008955.	Trail registry records
1272	Kct (2023). "Comparison of satisfaction in dental treatments using patient-controlled sedation methods with midazolam, remimazolam, and dexmedetomidine." https://trialsearch.who.int/Trial2.aspx?TrialID=KCT0008615.	Trail registry records
1273	Kct (2023). "Comparison of the effects of anesthesia using remifentanil and standard anesthesia using the analgesic index during remimazolam anesthesia." https://trialsearch.who.int/Trial2.aspx?TrialID=KCT0008999.	Trail registry records
1274	Kct (2023). "Comparison the analgesic effect of Remimazolam and Propofol on general anesthesia." https://trialsearch.who.int/Trial2.aspx?TrialID=KCT0008349.	Trail registry records
1275	Kct (2023). "Differences in incidence of delirium when using remimazolam or dexmedetomidine in elderly patients undergoing orthopedic surgery under spinal anesthesia." https://trialsearch.who.int/Trial2.aspx?TrialID=KCT0008346.	Trail registry records
1276	Kct (2023). "Effect of remimazolam on serum inflammatory markers of diabetic patients under general anesthesia." https://trialsearch.who.int/Trial2.aspx?TrialID=KCT0008909.	Trail registry records
1277	Kct (2023). "Effects of Remimazolam on Intraoperative Blood Pressure Control in Interventional Cerebral Aneurysm Coil Embolization." https://trialsearch.who.int/Trial2.aspx?TrialID=KCT0008343.	Trail registry records
1278	Kct (2023). "The efficacy and safety of remimazolam and propofol." https://trialsearch.who.int/Trial2.aspx?TrialID=KCT0008667.	Trail registry records
1279	Kct (2023). "Incidence of postoperative hypotension after remimazolam or dexmedetomidine sedation in patients undergoing hip arthroplasty under spinal anesthesia." https://trialsearch.who.int/Trial2.aspx?TrialID=KCT0008223.	Trail registry records
1280	Kct (2023). "Incidence of postoperative nausea and vomiting after remimazolam or propofol anesthesia." https://trialsearch.who.int/Trial2.aspx?TrialID=KCT0008825.	Trail registry records
1281	Kct (2023). "A Randomized, Single-Blind, Investigator Initiative Trial Study of Remimazolam Versus Midazolam for Sedation in Diagnostic Upper Gastrointestinal Endoscopy." https://trialsearch.who.int/Trial2.aspx?TrialID=KCT0008128.	Trail registry records
1282	Kct (2023). "Safety and efficacy of remimazolam compared with propofol for induction of general anesthesia in hypertensive patient." https://trialsearch.who.int/Trial2.aspx?TrialID=KCT0008191.	Trail registry records
1283	Kct (2023). "Safety and efficacy of remimazolam versus propofol in aneurysm coil patients." https://trialsearch.who.int/Trial2.aspx?TrialID=KCT0008196.	Trail registry records
1284	Kct (2023). "Sedation outcomes of remimazolam vs propofol." https://trialsearch.who.int/Trial2.aspx?TrialID=KCT0009046.	Trail registry records
1285	Kct (2023). "Unconscious learning during surgery with remimazolam versus propofol anesthesia." https://trialsearch.who.int/Trial2.aspx?TrialID=KCT0008370.	Trail registry records
1286	Kct (2024). "Apnea Improvement during Sedation by using an Automatically moving Pillow." https://trialsearch.who.int/Trial2.aspx?TrialID=KCT0009151.	Trail registry records
1287	Kct (2024). "Clinical trial to compare the safety and efficacy of remimazolam and propofol used during sedation for third molar extraction surgery. to compare the safety and efficacy of remimazolam and propofol used in the sedation for extraction of third molars." https://trialsearch.who.int/Trial2.aspx?TrialID=KCT0009638.	Trail registry records
1288	Kct (2024). "Clinical trial to compare the safety and efficacy of sedatives used during extraction of third molars." https://trialsearch.who.int/Trial2.aspx?TrialID=KCT0009637.	Trail registry records
1289	Kct (2024). "Comparison of effects of remimazolam and sevoflurane on postoperative emergence agitation in elderly patients." https://trialsearch.who.int/Trial2.aspx?TrialID=KCT0009228.	Trail registry records
1290	Kct (2024). "Comparison of remimazolam-flumazenil and propofol on emergence profile and cough in nasal surgery." https://trialsearch.who.int/Trial2.aspx?TrialID=KCT0009152.	Trail registry records
1291	Kct (2024). "The Impact of Continuous Infusion of Remifentanil and Remimazole on Postoperative Cough in Patients Undergoing Nasal Surgery." https://trialsearch.who.int/Trial2.aspx?TrialID=KCT0009193.	Trail registry records
1292	Kct (2024). "The impact of remimazolam and propofol on perioperative hypothermia during lung surgery." https://trialsearch.who.int/Trial2.aspx?TrialID=KCT0009497.	Trail registry records
1293	Kct (2024). "A Prospective, observational study to evaluate the Efficacy and Safety of remimazolam in patienTs undergoing EndoBronchial Ultrasound-guided TransBronchial Needle Aspiration: REST study." https://trialsearch.who.int/Trial2.aspx?TrialID=KCT0009439.	Trail registry records
1294	Kct (2024). "The respiratory depression of concomitant infusion of remimazolam and remifentanil using targeting effect-site concentrations." https://trialsearch.who.int/Trial2.aspx?TrialID=KCT0009178.	Trail registry records
1295	Kim, J., et al. (2024). "Effect of remimazolam versus propofol anesthesia on postoperative delirium in neurovascular surgery: study protocol for a randomized controlled, non-inferiority trial." Perioperative Medicine 13(1).	Trail registry records
1296	Li, H.-x., et al. (2023). "Comparison of the effects of remimazolam tosylate and propofol on postoperative delirium among older adults undergoing major non-cardiac surgery: protocol for a randomised controlled trial." BMJ Open 13(5).	Trail registry records
1297	Liu, N., et al. (2023). "Study Protocol of a Multicenter, Randomized, Single-Blind Trial: Efficacy and Safety of Remimazolam Tosylate for Sedation in ICU Patients." Adv Ther 40(5): 2524-2533.	Trail registry records
1298	Liu, W., et al. (2022). "The effect of obstructive jaundice on the sensitivity of intravenous anesthetic of remimazolam: study protocol for a controlled multicenter trial." Trials 23(1): 23.	Trail registry records
1299	Lu, C., et al. (2024). "Effectiveness of general anaesthesia with remimazolam tosilate on intraoperative haemodynamics and postoperative recovery: study protocol for a randomised, positive-controlled, pragmatic clinical trial (GARTH trial)." BMJ Open 14(1).	Trail registry records
1300	Ma, Z.-m., et al. (2024). "Effect of remimazolam on electroencephalogram burst suppression in elderly patients undergoing cardiac surgery: Protocol for a randomized controlled noninferiority trial." Heliyon 10(1).	Trail registry records
1301	Nct (2009). "Dose-Finding Safety Study Evaluating Remimazolam (CNS 7056) in Patients Undergoing Diagnostic Upper GI Endoscopy." https://clinicaltrials.gov/show/NCT00869440.	Trail registry records
1302	Nct (2013). "A Phase Ⅰa Study of Remimazolam Tosylate in Healthy Volunteers." https://clinicaltrials.gov/show/NCT01970072.	Trail registry records
1303	Nct (2013). "Remimazolam Phase II Cardiac Anesthesia Study." https://clinicaltrials.gov/show/NCT01937767.	Trail registry records
1304	Nct (2014). "A Phase III Study of Remimazolam in Patients Undergoing Bronchoscopy." https://clinicaltrials.gov/show/NCT02296892.	Trail registry records
1305	Nct (2014). "A Phase III Study of the Efficacy and Safety of Remimazolam Compared to Placebo and Midazolam in Colonoscopy Patients." https://clinicaltrials.gov/show/NCT02290873.	Trail registry records
1306	Nct (2015). "A Phase Ⅰb Study of Remimazolam Tosylate in Healthy Volunteers." https://clinicaltrials.gov/show/NCT03444480.	Trail registry records
1307	Nct (2015). "Safety and Efficacy of Remimazolam in ASA III and IV Patients Undergoing Colonoscopy." https://clinicaltrials.gov/show/NCT02532647.	Trail registry records
1308	Nct (2015). "A Study Comparing Remimazolam Tosilate and Propofol for Intravenous General Anaesthesia in Operations." https://clinicaltrials.gov/show/NCT02406872.	Trail registry records
1309	Nct (2015). "Study of the Efficacy and Safety of Remimazolam in General Anesthesia in Adults Undergoing Cardiac Surgery." https://clinicaltrials.gov/show/NCT02523859.	Trail registry records
1310	Nct (2016). "A Study of Remimazolam Tosilate in Patients Undergoing Diagnostic Upper GI Endoscopy." https://clinicaltrials.gov/show/NCT03003884.	Trail registry records
1311	Nct (2017). "Study of Remimazolam Tosilate in Patients Undergoing Diagnostic Upper GI Endoscopy." https://clinicaltrials.gov/show/NCT03425474.	Trail registry records
1312	Nct (2017). "A Trial of Intranasal Remimazolam Pharmacokinetics, Pharmacodynamics, Safety and Bioavailability." https://clinicaltrials.gov/show/NCT03329014.	Trail registry records
1313	Nct (2018). "Comparative Clinical Study of Efficacy and Safety of Remimazolam and Propofol in Patients Undergoing Elective Surgery Under General Anaesthesia." https://clinicaltrials.gov/show/NCT03669484.	Trail registry records
1314	Nct (2018). "Efficacy and Safety of Remimazolam (CNS7056) Compared to Propofol for Intravenous Anesthesia During Elective Surgery." https://clinicaltrials.gov/show/NCT03661489.	Trail registry records
1315	Nct (2018). "Study of Remimazolam Tosilate in Patients Undergoing Colonoscopy." https://clinicaltrials.gov/show/NCT03779061.	Trail registry records
1316	Nct (2019). "Absolute Oral Bioavailability of Remimazolam." https://clinicaltrials.gov/show/NCT04113564.	Trail registry records
1317	Nct (2019). "Abuse Potential of Intravenous Remimazolam Compared to Midazolam and Placebo in Recreational CNS Depressant Users." https://clinicaltrials.gov/show/NCT04110535.	Trail registry records
1318	Nct (2019). "A Clinical Study of Remimazolam Tosilate Compared to Propofol for General Anesthesia During Elective Surgery." https://clinicaltrials.gov/show/NCT03921775.	Trail registry records
1319	Nct (2019). "A Clinical Study of Remimazolam Tosilate Compared to Propofol for General Anesthesia During Elective Surgery." https://clinicaltrials.gov/show/NCT03921775.	Trail registry records
1320	Nct (2019). "A Clinical Study of Remimazolam Tosilate Compared to Propofol for General Anesthesia During Elective Surgery." https://clinicaltrials.gov/show/NCT03921775.	Trail registry records
1321	Nct (2020). "Assessment of the Pharmacodynamic and Pharmacokinetic Interaction of Remimazolam and Remifentanil." https://clinicaltrials.gov/show/NCT04670471.	Trail registry records
1322	Nct (2020). "A Clinical Study of Remimazolam Tosilate in Patients Undergoing Bronchoscopy." https://clinicaltrials.gov/show/NCT04400201.	Trail registry records
1323	Nct (2020). "Comparison Between Remimazolam Tosilate and Midazolam in Elderly Patients Undergoing Gastrointestinal Endoscopy." https://clinicaltrials.gov/show/NCT04656964.	Trail registry records
1324	Nct (2020). "Effect of Remimazolam Use During Perioperative Period on Brain Waves and Postoperative Cognitive Function." https://clinicaltrials.gov/ct2/show/NCT04601350.	Trail registry records
1325	Nct (2020). "Efficacy and Safety Profile of Remimazolam-alfentanil Combination for ERCP Sedation." https://clinicaltrials.gov/show/NCT04658173.	Trail registry records
1326	Nct (2020). "Impact of Remimazolam on Prognosis After Bladder Cancer Surgery." https://clinicaltrials.gov/show/NCT04532606.	Trail registry records
1327	Nct (2020). "Remimazolam reduces emergence delirium in preschool children undergoing laparoscopic surgery by sevoflurane anesthesia." https://clinicaltrials.gov/show/NCT04621305.	Trail registry records
1328	Nct (2020). "Remimazolam reduces emergence delirium in preschool children undergoing laparoscopic surgery by sevoflurane anesthesia." https://clinicaltrials.gov/show/NCT04621305.	Trail registry records
1329	Nct (2020). "Remimazolam reduces emergence delirium in preschool children undergoing laparoscopic surgery by sevoflurane anesthesia." https://clinicaltrials.gov/show/NCT04621305.	Trail registry records
1330	Nct (2020). "Remimazolam reduces emergence delirium in preschool children undergoing laparoscopic surgery by sevoflurane anesthesia." https://clinicaltrials.gov/show/NCT04621305.	Trail registry records
1331	Nct (2020). "Remimazolam reduces emergence delirium in preschool children undergoing laparoscopic surgery by sevoflurane anesthesia." https://clinicaltrials.gov/show/NCT04621305.	Trail registry records
1332	Nct (2020). "Remimazolam Tosilate Sedation and Midazolam Sedation in Dental Patients." https://clinicaltrials.gov/show/NCT04602845.	Trail registry records
1333	Nct (2021). "The Availability and Safety Study of Remimazolam Besylate for Injection on Sedation of ERAS Patients." https://clinicaltrials.gov/show/NCT04947345.	Trail registry records
1334	Nct (2021). "A Comparative Study of Rimazolam and Propofol Combined With Etomidate in Gastroenteroscopy in Elderly Patients." https://clinicaltrials.gov/show/NCT05103696.	Trail registry records
1335	Nct (2021). "The Comparison of Hemodynamic Effects Between Remimazolam-remifentanil and Propofol-remifentanil in Patients Undergoing Laparoscopic Cholecystectomy." https://clinicaltrials.gov/show/NCT05164159.	Trail registry records
1336	Nct (2021). "The Comparison of Hypotension Incidence Between Remimazolam and Propofol in Hypertensive Patients Undergoing Neurosurgery." https://clinicaltrials.gov/show/NCT05164146.	Trail registry records
1337	Nct (2021). "Comparison of IONM Between Remimazolam and Propofol." https://clinicaltrials.gov/show/NCT04968054.	Trail registry records
1338	Nct (2021). "Comparison of Postoperative QoR-15 Scores Between Desflurane and Remimazolam in Lumbar Fusion Surgery." https://clinicaltrials.gov/ct2/show/NCT04983966.	Trail registry records
1339	Nct (2021). "Comparison of Postoperative QoR-15 Scores Between Propofol and Remimazolam." https://clinicaltrials.gov/show/NCT04994704.	Trail registry records
1340	Nct (2021). "Comparison of Postoperative QoR-15 Scores Between Sevoflurane and Remimazolam." https://clinicaltrials.gov/show/NCT05019222.	Trail registry records
1341	Nct (2021). "Comparison of Postoperative QoR-15 Scores Between Sevoflurane and Remimazolam." https://clinicaltrials.gov/show/NCT05019222.	Trail registry records
1342	Nct (2021). "Comparison of Postoperative QoR-15 Scores Between Sevoflurane and Remimazolam." https://clinicaltrials.gov/show/NCT05019222.	Trail registry records
1343	Nct (2021). "Comparison of Quality of Recovery (QoR)-15 Scores Between Propofol and Remimazolam Anesthesia." https://clinicaltrials.gov/show/NCT05016518.	Trail registry records
1344	Nct (2021). "Comparison of Quality of Recovery (QoR)-15 Scores Between Propofol and Remimazolam Anesthesia." https://clinicaltrials.gov/show/NCT05016518.	Trail registry records
1345	Nct (2021). "Comparison of Quality of Recovery (QoR)-15 Scores Between Propofol and Remimazolam Anesthesia." https://clinicaltrials.gov/show/NCT05016518.	Trail registry records
1346	Nct (2021). "Comparison of Recovery Profile After TIVA Between Remimazolam With Flumazenil and Propofol." https://clinicaltrials.gov/show/NCT05047939.	Trail registry records
1347	Nct (2021). "Comparison of Recovery Profile After TIVA Between Remimazolam With Flumazenil and Propofol." https://clinicaltrials.gov/show/NCT05047939.	Trail registry records
1348	Nct (2021). "Comparison of Recovery Profile After TIVA Between Remimazolam With Flumazenil and Propofol." https://clinicaltrials.gov/show/NCT05047939.	Trail registry records
1349	Nct (2021). "The Comparison of Remimazolam With Propofol in Core Body Temperature." https://clinicaltrials.gov/show/NCT05215834.	Trail registry records
1350	Nct (2021). "Effect of Remimazolam and Propofol on Hemodynamic Stability in Prone Position." https://clinicaltrials.gov/show/NCT05644483.	Trail registry records
1351	Nct (2021). "Effect of Remimazolam With Protocolized Sedation on Critical Ill, Mechanical Ventilated Patients Compared With Midazolam." https://clinicaltrials.gov/show/NCT05160987.	Trail registry records
1352	Nct (2021). "Efficacy and Safety of Remimazolam Besylate Versus Propofol for Sedation in Mechanically Ventilated ICU Patients." https://clinicaltrials.gov/show/NCT04790734.	Trail registry records
1353	Nct (2021). "Efficacy and Safety of Remimazolam Tosylate for Sedation in Gastroscopy." https://clinicaltrials.gov/show/NCT04727034.	Trail registry records
1354	Nct (2021). "Intranasal Remimazolam for Premedication in Pediatric Patient." https://clinicaltrials.gov/show/NCT04720963.	Trail registry records
1355	Nct (2021). "Intranasal Remimazolam for Premedication in Pediatric Patient." https://clinicaltrials.gov/show/NCT04720963.	Trail registry records
1356	Nct (2021). "Intranasal Remimazolam for Premedication in Pediatric Patient." https://clinicaltrials.gov/show/NCT04720963.	Trail registry records
1357	Nct (2021). "A Randomized Single-blind Clinical Trial of the Efficacy and Safety of Remimazolam in Painless Bronchoscopy." https://clinicaltrials.gov/show/NCT04919174.	Trail registry records
1358	Nct (2021). "Remimazolam and Endovascular Procedures of Cerebrovascular Diseases." https://clinicaltrials.gov/show/NCT04950621.	Trail registry records
1359	Nct (2021). "Remimazolam and Postoperative Nausea and Vomiting in High-risk Patients." https://clinicaltrials.gov/ct2/show/NCT04861337.	Trail registry records
1360	Nct (2021). "Remimazolam and Propofol on the Left Ventricular Strain During Anesthesia Induction for Non-cardiac Surgery." https://clinicaltrials.gov/show/NCT05412914.	Trail registry records
1361	Nct (2021). "Remimazolam Bolus for General Anesthesia." https://clinicaltrials.gov/show/NCT04901871.	Trail registry records
1362	Nct (2021). "Remimazolam Bolus for General Anesthesia." https://clinicaltrials.gov/show/NCT04901871.	Trail registry records
1363	Nct (2021). "Remimazolam Bolus for General Anesthesia." https://clinicaltrials.gov/show/NCT04901871.	Trail registry records
1364	Nct (2021). "Remimazolam for Sedation in ICU Patients Undergoing Mechanical Ventilation." https://clinicaltrials.gov/show/NCT04815265.	Trail registry records
1365	Nct (2021). "Remimazolam vs Midazolam Cognitive and Motor Recovery After Intravenous Conscious Sedation for Dental Extractions." https://clinicaltrials.gov/show/NCT05220462.	Trail registry records
1366	Nct (2021). "A Study of Remimazolam Tosilate for Sedation in the ICU." https://clinicaltrials.gov/show/NCT05152303.	Trail registry records
1367	Nct (2021). "A Study of Remimazolam Tosilate for Sedation in the ICU." https://clinicaltrials.gov/show/NCT05152303.	Trail registry records
1368	Nct (2021). "A Study of Remimazolam Tosilate for Sedation in the ICU." https://clinicaltrials.gov/show/NCT05152303.	Trail registry records
1369	Nct (2021). "Study on the Safety and Effectiveness of Remimazolam Tosilate for Injection for Short-term Elective Surgery in Adults." https://clinicaltrials.gov/show/NCT04908553.	Trail registry records
1370	Nct (2021). "A Trial of Efficacy and Safety of Remimazolam Tosilate for Injection in Local Anesthesia Assisted Sedation." https://clinicaltrials.gov/show/NCT05015361.	Trail registry records
1371	Nct (2022). "Anesthesia Induction With Intravenous Bolus or Continuous Infusion of Remimazolam." https://clinicaltrials.gov/show/NCT05423080.	Trail registry records
1372	Nct (2022). "Bolus Versus Continuous Remimazolam for Anesthetic Induction." https://clinicaltrials.gov/show/NCT05536323.	Trail registry records
1373	Nct (2022). "Changes in Autonomic Nervous Activity and Blood Pressure After Anesthesia Induction: remimazolam Versus Propofol." https://clinicaltrials.gov/show/NCT05635201.	Trail registry records
1374	Nct (2022). "Changes in Autonomic Nervous Activity and Blood Pressure After Anesthesia Induction: remimazolam Versus Propofol." https://clinicaltrials.gov/show/NCT05635201.	Trail registry records
1375	Nct (2022). "Changes in Autonomic Nervous Activity and Blood Pressure After Anesthesia Induction: remimazolam Versus Propofol." https://clinicaltrials.gov/show/NCT05635201.	Trail registry records
1376	Nct (2022). "Comparison in Frequency of Hypotension Between Remimazolam and Propofol in Hip Surgery." https://clinicaltrials.gov/show/NCT05651399.	Trail registry records
1377	Nct (2022). "Comparison of Quality of Recovery Between Remimazolam and Propofol Anesthesia in Patients Undergoing Arthroscopic Meniscectomy." https://clinicaltrials.gov/ct2/show/NCT05280236.	Trail registry records
1378	Nct (2022). "Comparison of Recovery From General Anesthesia in Remimazolam With Flumazenil vs. Propofol." https://clinicaltrials.gov/show/NCT05435911.	Trail registry records
1379	Nct (2022). "Comparison of Recovery Profiles Among Propofol, Remimazolam, and Dexmedetomidine After Intraoperative Sedation." https://clinicaltrials.gov/ct2/show/NCT05688345.	Trail registry records
1380	Nct (2022). "Comparison of Remimazolam and Dexmedetomidine for Intraoperative Sedation." https://clinicaltrials.gov/show/NCT05447507.	Trail registry records
1381	Nct (2022). "Comparison of Remimazolam With Flumazenil vs. Propofol During RFCA for Atrial Fibrillation." https://clinicaltrials.gov/show/NCT05397886.	Trail registry records
1382	Nct (2022). "Comparison of the Effect of Remimazolam and Propofol on Perioperative Hypothermia Under Spinal Anesthesia." https://clinicaltrials.gov/show/NCT05574257.	Trail registry records
1383	Nct (2022). "Differential Effects of Remimazolam and Propofol on Dynamic Cerebral Autoregulation During General Anesthesia." https://clinicaltrials.gov/show/NCT05533580.	Trail registry records
1384	Nct (2022). "Effect and Mechanism of Remimazolam Benzenesulfonate on Enhanced Recovery After Surgery in Patients Undergoing Radical Gastrectomy for Gastric Cancer." https://clinicaltrials.gov/show/NCT05559151.	Trail registry records
1385	Nct (2022). "Effect and Mechanism of Remimazolam Benzenesulfonate on Enhanced Recovery After Surgery in Patients Undergoing Radical Gastrectomy for Gastric Cancer." https://clinicaltrials.gov/show/NCT05559151.	Trail registry records
1386	Nct (2022). "Effect and Mechanism of Remimazolam Benzenesulfonate on Enhanced Recovery After Surgery in Patients Undergoing Radical Gastrectomy for Gastric Cancer." https://clinicaltrials.gov/show/NCT05559151.	Trail registry records
1387	Nct (2022). "Effect of Nociception Level Monitoring During Remimazolam-based Total Intravenous Anesthesia on Intraoperative Opioid Requirements and Postoperative Pain." https://clinicaltrials.gov/show/NCT05615441.	Trail registry records
1388	Nct (2022). "Effect of Rematazolam Besylate, Propofol, and Sevoflurane Perioperative Sedation on Incidence of Emergence Agitation and Hemodynamics in Patients Undergoing Laparoscopic Abdominal Surgery." https://clinicaltrials.gov/show/NCT05624424.	Trail registry records
1389	Nct (2022). "The Effect of Remifentanil on ED95 of Remimazolam for Loss of Consciousness in Adult Patients." https://clinicaltrials.gov/show/NCT05434494.	Trail registry records
1390	Nct (2022). "The Effect of Remifentanil on ED95 of Remimazolam for Loss of Consciousness in Adult Patients." https://clinicaltrials.gov/show/NCT05434494.	Trail registry records
1391	Nct (2022). "The Effect of Remifentanil on ED95 of Remimazolam for Loss of Consciousness in Adult Patients." https://clinicaltrials.gov/show/NCT05434494.	Trail registry records
1392	Nct (2022). "Effect of Remimazolam and Propofol on Hemodynamic Stability During Anesthesia Induction in OPCAB Patients." https://clinicaltrials.gov/show/NCT05423951.	Trail registry records
1393	Nct (2022). "Effect of Remimazolam and Propofol on Hemodynamic Stability During Anesthesia Induction in OPCAB Patients." https://clinicaltrials.gov/show/NCT05423951.	Trail registry records
1394	Nct (2022). "Effect of Remimazolam and Propofol on Hemodynamic Stability During Anesthesia Induction in OPCAB Patients." https://clinicaltrials.gov/show/NCT05423951.	Trail registry records
1395	Nct (2022). "Effect of Remimazolam and Propofol on Postoperative Delirium." https://clinicaltrials.gov/ct2/show/NCT05514405.	Trail registry records
1396	Nct (2022). "Effect of Remimazolam on Motor Evoked Potential." https://clinicaltrials.gov/show/NCT05453955.	Trail registry records
1397	Nct (2022). "Effect of Remimazolam on Postoperative Delirium." https://clinicaltrials.gov/ct2/show/NCT06180876.	Trail registry records
1398	Nct (2022). "Effect of Remimazolam vs Sevoflurane Anesthesia on Incidence of Emergence Agitation and Complications in Children Undergoing Ophthalmic Surgery." https://clinicaltrials.gov/show/NCT05527314.	Trail registry records
1399	Nct (2022). "Effects of Remimazolam on the Intraoperative Hemodynamics in Bypass Surgery." https://clinicaltrials.gov/show/NCT05557253.	Trail registry records
1400	Nct (2022). "Efficacy and Safety of Remimazolam Besylate Versus Propofol for Sedation in Critically Ill Patients With Deep Sedation." https://clinicaltrials.gov/show/NCT05539521.	Trail registry records
1401	Nct (2022). "Electroencephalographic Profiles During General Anesthesia: a Comparative Study of Remimazolam and Propofol." https://clinicaltrials.gov/show/NCT05533567.	Trail registry records
1402	Nct (2022). "Explore the Advantages of Remimazolam Used on Gastroscopy." https://clinicaltrials.gov/show/NCT05429086.	Trail registry records
1403	Nct (2022). "Hypotension After Anesthetic Induction With Remimazolam in Elderly." https://clinicaltrials.gov/show/NCT05538741.	Trail registry records
1404	Nct (2022). "Impact of Flumazenil on the Emergence Delirium." https://clinicaltrials.gov/show/NCT05681377.	Trail registry records
1405	Nct (2022). "Impact of Flumazenil on the Emergence Delirium." https://clinicaltrials.gov/show/NCT05681377.	Trail registry records
1406	Nct (2022). "Impact of Flumazenil on the Emergence Delirium." https://clinicaltrials.gov/show/NCT05681377.	Trail registry records
1407	Nct (2022). "Long-term Sedation With Remimazolam Besylate in Critically Ill Patients." https://clinicaltrials.gov/show/NCT05555667.	Trail registry records
1408	Nct (2022). "Quality of Recovery of Remimazolam Versus Sevoflurane in Transurethral Bladder Resection." https://clinicaltrials.gov/show/NCT05356091.	Trail registry records
1409	Nct (2022). "Remimazolam and Propofol Anesthesia in Elderly Patients." https://clinicaltrials.gov/show/NCT05201300.	Trail registry records
1410	Nct (2022). "Remimazolam and Scoliosis Orthopedics." https://clinicaltrials.gov/show/NCT05519371.	Trail registry records
1411	Nct (2022). "RemImazolam Besylate for ICU-sedation in Patients With Mechanical Ventilation After Oral and Maxillofacial Surgery." https://clinicaltrials.gov/ct2/show/NCT05606315.	Trail registry records
1412	Nct (2022). "Remimazolam Improves the Safety in Elderly Patients Undergoing Gastrointestinal Endoscopy." https://clinicaltrials.gov/show/NCT05406102.	Trail registry records
1413	Nct (2022). "Remimazolam in the Extraction of Impacted Wisdom Teeth." https://clinicaltrials.gov/show/NCT05350085.	Trail registry records
1414	Nct (2022). "Remimazolam in the Extraction of Impacted Wisdom Teeth." https://clinicaltrials.gov/show/NCT05350085.	Trail registry records
1415	Nct (2022). "Remimazolam in the Extraction of Impacted Wisdom Teeth." https://clinicaltrials.gov/show/NCT05350085.	Trail registry records
1416	Nct (2022). "Remimazolam Total Intravenous Anesthesia Under Analgesia Nociception Index-guidance." https://clinicaltrials.gov/show/NCT05322902.	Trail registry records
1417	Nct (2022). "Remimazolam Versus Propofol for Painless Abortion." https://clinicaltrials.gov/show/NCT05635955.	Trail registry records
1418	Nct (2022). "Remimazolam Versus Propopol Based Total Intravenous Anesthesia for Breast Surgery." https://clinicaltrials.gov/show/NCT05375747.	Trail registry records
1419	Nct (2022). "Remimazolam Versus Propopol Based Total Intravenous Anesthesia for Breast Surgery." https://clinicaltrials.gov/show/NCT05375747.	Trail registry records
1420	Nct (2022). "Remimazolam Versus Propopol Based Total Intravenous Anesthesia for Breast Surgery." https://clinicaltrials.gov/show/NCT05375747.	Trail registry records
1421	Nct (2022). "Remimazolam vs Desflurane for General Anesthesia for Ablation of Arrhythmia." https://clinicaltrials.gov/show/NCT05486377.	Trail registry records
1422	Nct (2022). "REmimazolam vs PrOpofol on Intraoperative hypotenSion in Major Noncardiac surgEry." https://clinicaltrials.gov/show/NCT05436522.	Trail registry records
1423	Nct (2022). "Reversal of Remimazolam by a Single Dose of Flumazenil." https://clinicaltrials.gov/show/NCT05382806.	Trail registry records
1424	Nct (2022). "Safety and Efficacy Evaluation of Remimazolam for Endoscopic Ultrasound-guided Fine Needle Aspiration/Biopsy." https://clinicaltrials.gov/show/NCT05437497.	Trail registry records
1425	Nct (2022). "Safety and Efficacy of Remimazolam in OPCAB Surgery." https://clinicaltrials.gov/show/NCT05396690.	Trail registry records
1426	Nct (2022). "Sedation With Remimazolam During Spinal Anesthesia." https://clinicaltrials.gov/show/NCT05305248.	Trail registry records
1427	Nct (2022). "Sedative Effect and Safety of Remimazolam Besylate in ARDS Patients." https://clinicaltrials.gov/ct2/show/NCT05758597.	Trail registry records
1428	Nct (2023). "Binaural Sound for Remimazolam Induction." https://clinicaltrials.gov/ct2/show/NCT06099977.	Trail registry records
1429	Nct (2023). "Comparative Study of Recovery Characteristics Between Remimazolam Anesthesia With Flumazenil and Desflurane Anesthesia for Closed Reduction of Nasal Bone Fracture." https://clinicaltrials.gov/show/NCT05774366.	Trail registry records
1430	Nct (2023). "Comparison of Hemodynamic Stability During Anesthesia Using Remimazolam and Sevoflurane in Minimally Invasive AVR." https://clinicaltrials.gov/ct2/show/NCT05864625.	Trail registry records
1431	Nct (2023). "Comparison of Patients' Satisfaction Between Dexmedetomidine and Remimazolam Anesthesia in Patients With Atrial Fibrillation Undergoing Catheter Ablation." https://clinicaltrials.gov/show/NCT05864404.	Trail registry records
1432	Nct (2023). "Comparison of Procedural Sedation in TEE." https://clinicaltrials.gov/ct2/show/NCT06129188.	Trail registry records
1433	Nct (2023). "Comparison of Remimazolam and Midazolam for Preventing Intraoperative Nausea and Vomiting During Cesarean Section Under Spinal Anesthesia." https://clinicaltrials.gov/ct2/show/NCT05736341.	Trail registry records
1434	Nct (2023). "Comparison of Remimazolam and Propofol Effect on Oxygenation Reservoir During Diagnostic Gastric Endoscopy." https://clinicaltrials.gov/show/NCT05723627.	Trail registry records
1435	Nct (2023). "Comparison of Remimazolam-based MAC With Inhalation General Anesthesia Under the Guidance of an ANI Monitor During TURB." https://clinicaltrials.gov/ct2/show/NCT06217055.	Trail registry records
1436	Nct (2023). "Comparison of the Coughing Frequency of Remimazolam Total Intravenous Anesthesia Versus Inhalational Anesthesia." https://clinicaltrials.gov/ct2/show/NCT06275425.	Trail registry records
1437	Nct (2023). "Compatible Effect of Remimazolam Besylate Combined With Afentanil for ATI." https://clinicaltrials.gov/ct2/show/NCT06026566.	Trail registry records
1438	Nct (2023). "COnventional vs. Optimised PERiprocedural Analgosedation vs. Total IntraVEnous Anaesthesia for Pulsed-Field Ablation (COOPERATIVE-PFA)." https://clinicaltrials.gov/ct2/show/NCT06013345.	Trail registry records
1439	Nct (2023). "The Dose Range of Remimazolam Besylate in Different Age Groups." https://clinicaltrials.gov/ct2/show/NCT06009991.	Trail registry records
1440	Nct (2023). "The Dose Range of Remimazolam Besylate in Different Age Groups." https://clinicaltrials.gov/ct2/show/NCT06009991.	Trail registry records
1441	Nct (2023). "The Dose Range of Remimazolam Besylate in Different Age Groups." https://clinicaltrials.gov/ct2/show/NCT06009991.	Trail registry records
1442	Nct (2023). "The ED95 of Single Intravenous Bolus Remimazolam Besylate in Pediatric Patients During General Anesthesia Induction." https://clinicaltrials.gov/ct2/show/NCT06061159.	Trail registry records
1443	Nct (2023). "EEG Parameters Between Remimazolam- and Propofol-based Anesthesia." https://clinicaltrials.gov/ct2/show/NCT06178848.	Trail registry records
1444	Nct (2023). "The Effect of Remimazolam and Dexmedetomidine on the Incidence of Hypotension During Spinal Anesthesia." https://clinicaltrials.gov/show/NCT05935657.	Trail registry records
1445	Nct (2023). "The Effect of Remimazolam on Opioid Induced Hyperalgesia." https://clinicaltrials.gov/show/NCT05866315.	Trail registry records
1446	Nct (2023). "The Effect of Remimazolam on Opioid Induced Hyperalgesia." https://clinicaltrials.gov/show/NCT05866315.	Trail registry records
1447	Nct (2023). "The Effect of Remimazolam on Opioid Induced Hyperalgesia." https://clinicaltrials.gov/show/NCT05866315.	Trail registry records
1448	Nct (2023). "Effect of Remimazolam on the Recovery Quality After Day Surgery." https://clinicaltrials.gov/ct2/show/NCT05748665.	Trail registry records
1449	Nct (2023). "Effect of Sevoflurane and Remimazolam on Arterial Oxygenation During One-lung Ventilation." https://clinicaltrials.gov/ct2/show/NCT05907525.	Trail registry records
1450	Nct (2023). "Effects of Flumazenil on Recovery After Total Intravenous Anesthesia With Remimazolam." https://clinicaltrials.gov/ct2/show/NCT05939674.	Trail registry records
1451	Nct (2023). "Effects of Remimazolam and Propofol on Anesthesia Induction." https://clinicaltrials.gov/ct2/show/NCT06009055.	Trail registry records
1452	Nct (2023). "The Effects of Remimazolam on the Incidence of Hypoxia During Sedated Hysteroscopy for Assisted Reproduction in Overweight or Obese Patients." https://clinicaltrials.gov/ct2/show/NCT06004843.	Trail registry records
1453	Nct (2023). "The Effects of Remimazolam on the Incidence of Severe Hypoxia During Sedated Hysteroscopy for Assisted Reproduction in Overweight or Obese Patients." https://clinicaltrials.gov/ct2/show/NCT06187896.	Trail registry records
1454	Nct (2023). "The Effects of Sufentanil vs. Remifentanil in Total Intravenous Anesthesia With Remimazolam on Postoperative Pain." https://clinicaltrials.gov/show/NCT05785234.	Trail registry records
1455	Nct (2023). "Efficacy and Safety of Remimazolam Compared With Midazolam During Bronchoscopy: randomised Controlled Trial." https://clinicaltrials.gov/ct2/show/NCT05994547.	Trail registry records
1456	Nct (2023). "Esketamine Combined With Remimazolam on Postoperative Sleep Disturbance and Anxiety in Patients." https://clinicaltrials.gov/ct2/show/NCT06108830.	Trail registry records
1457	Nct (2023). "Ideal Dosage for Sedation of Obese Patients Undergoing Knee or Hip Arthroplasty Under Spinal Anesthesia." https://clinicaltrials.gov/show/NCT05760534.	Trail registry records
1458	Nct (2023). "Remimazolam for Cataract Surgery." https://clinicaltrials.gov/ct2/show/NCT05980117.	Trail registry records
1459	Nct (2023). "Remimazolam for Postoperative Atrial Fibrillation." https://clinicaltrials.gov/show/NCT05891145.	Trail registry records
1460	Nct (2023). "Remimazolam Versus Midaszolam for Sedation in Diagnostic Upper Gastrointestinal Endoscopy." https://clinicaltrials.gov/show/NCT05836545.	Trail registry records
1461	Nct (2023). "Remimazolam Versus Propofol for General Anesthesia Induction in Patients on Renin-angiotensin System Blockers Undergoing Robot-assisted Laparoscopic Prostatectomy." https://clinicaltrials.gov/ct2/show/NCT06093971.	Trail registry records
1462	Nct (2023). "Remimazolam vs Propofol as an Induction Agent for Morbid Obesity Patients." https://clinicaltrials.gov/show/NCT05856617.	Trail registry records
1463	Nct (2023). "Remimazolam vs Propofol as an Induction Agent for Morbid Obesity Patients." https://clinicaltrials.gov/show/NCT05856617.	Trail registry records
1464	Nct (2023). "Remimazolam vs Propofol as an Induction Agent for Morbid Obesity Patients." https://clinicaltrials.gov/show/NCT05856617.	Trail registry records
1465	Nct (2023). "REmimazolam vs Propofol Total Intravenous Anesthesia on Outcomes After Major Noncardiac SurgEry." https://clinicaltrials.gov/show/NCT05728775.	Trail registry records
1466	Nct (2023). "Remimazolam vs. Propofol: impact on Postoperative Delirium in Neurosurgical Patients." https://clinicaltrials.gov/ct2/show/NCT06115031.	Trail registry records
1467	Nct (2023). "Step 1 of A Two-step Trial to Evaluate the Effectiveness and Safety of Remimazolam Besylate for Sedation in ICU Patients." https://clinicaltrials.gov/ct2/show/NCT06124404.	Trail registry records
1468	Nct (2023). "Step 2 of A Two-step Trial to Evaluate the Effectiveness and Safety of Remimazolam Besylate for Sedation in ICU Patients." https://clinicaltrials.gov/ct2/show/NCT05782894.	Trail registry records
1469	Nct (2023). "The Study of Ciprofol for the Suppression of Cardiovascular Responses to Tracheal Intubation." https://clinicaltrials.gov/ct2/show/NCT06095570.	Trail registry records
1470	Nct (2023). "A Study of Remimazolam Tosilate for Sedation in Non-intubated Diagnostic and Therapeutic Procedures." https://clinicaltrials.gov/ct2/show/NCT06216444.	Trail registry records
1471	Nct (2023). "A Study of Remimazolam Tosilate for Sedation in the ICU." https://clinicaltrials.gov/ct2/show/NCT06222294.	Trail registry records
1472	Nct (2023). "Total Intravenous Anesthesia for Rigid Bronchoscopy Using Remimazolam." https://clinicaltrials.gov/show/NCT05835713.	Trail registry records
1473	Nct (2023). "Total Intravenous Anesthesia for Rigid Bronchoscopy Using Remimazolam." https://clinicaltrials.gov/show/NCT05835713.	Trail registry records
1474	Nct (2024). "Binaural Sound for Remimazolam Maintenance." https://clinicaltrials.gov/ct2/show/NCT06497283.	Trail registry records
1475	Nct (2024). "Comparison of Efficacy and Safety Between Ciprofol and Remimazolam During Fiberoptic Bronchoscopy." https://clinicaltrials.gov/ct2/show/NCT06531915.	Trail registry records
1476	Nct (2024). "Comparison of Emergence Delirium: remimazolam vs Sevoflurane Anesthesia." https://clinicaltrials.gov/ct2/show/NCT06214117.	Trail registry records
1477	Nct (2024). "Comparison of Remimazolam and Propofol Combination vs. Propofol in IOM." https://clinicaltrials.gov/ct2/show/NCT06382467.	Trail registry records
1478	Nct (2024). "Comparison of Remimazolam and Propofol Effect on Oxygen Reserve During Endoscopic Retrograde Cholangiopancreatography." https://clinicaltrials.gov/ct2/show/NCT06359834.	Trail registry records
1479	Nct (2024). "Comparison of Remimazolam and Propofol for Recovery of Ambulatory Upper Airway Surgery." https://clinicaltrials.gov/ct2/show/NCT06507202.	Trail registry records
1480	Nct (2024). "Comparison of Remimazolam and Propofol on Emergence in Elderly Orthopedic Patients Under General Anesthesia." https://clinicaltrials.gov/ct2/show/NCT06513923.	Trail registry records
1481	Nct (2024). "Effect of Combined Administration of Sevoflurane and Remimazolam on Emergence." https://clinicaltrials.gov/ct2/show/NCT06385002.	Trail registry records
1482	Nct (2024). "Effect of Esketamine on 95% Induction Dose of Remimazolam." https://clinicaltrials.gov/ct2/show/NCT06303037.	Trail registry records
1483	Nct (2024). "Esketamine vs Remimazolam for Postoperative Sleep Disturbance and Anxiety." https://clinicaltrials.gov/ct2/show/NCT06284668.	Trail registry records
1484	Nct (2024). "Ketamine for Veterans With Parkinson's Disease." https://clinicaltrials.gov/ct2/show/NCT06231563.	Trail registry records
1485	Nct (2024). "Postoperative Quality of Recovery After General Anesthesia With Remimazolam." https://clinicaltrials.gov/ct2/show/NCT06332157.	Trail registry records
1486	Nct (2024). "Remimazolam Besylate and Propofol Sedation on Hemodynamic for Coronary Artery Bypass Graft Patients." https://clinicaltrials.gov/ct2/show/NCT06496165.	Trail registry records
1487	Nct (2024). "Remimazolam for Emergence Delirium Prevention in Patients Undergoing Rhinoseptoplasty, FESS or Septoplasty." https://clinicaltrials.gov/ct2/show/NCT06398275.	Trail registry records
1488	Nct (2024). "Remimazolam in High Risk ERCP Patients." https://clinicaltrials.gov/ct2/show/NCT06258356.	Trail registry records
1489	Nct (2024). "Trial Evaluating the Efficacy of Remimazolam in Endobronchial Ultrasound Guided Transbronchial Needle Aspiration." https://clinicaltrials.gov/ct2/show/NCT06275594.	Trail registry records
1490	Ni, W., et al. (2023). "Comparison of different weight-based scalars of remimazolam tosylate for anesthesia induction in obese patients: study protocol for a prospective, controlled trial." Trials 24(1): 719.	Trail registry records
1491	Nl, O. (2018). "Phase III confirmatory efficacy and safety trial of remimazolam (CNS7056) compared with propofol for intravenous anaesthesia during elective surgery." https://trialsearch.who.int/Trial2.aspx?TrialID=NL-OMON48984.	Trail registry records
1492	Stehr-Pingel, L., et al. (2023). "Remimazolam for sedation: A protocol for a systematic review with meta-analysis, trial sequential analysis, and GRADE approach." Acta Anaesthesiol Scand 67(10): 1432-1438.	Trail registry records
1493	Umin (2020). "Comparison of recovery profile after remimazolam-remifentanil anesthesia and propofol-remifentanil anesthesia in elderly patients undergoing spinal surgery." https://trialsearch.who.int/Trial2.aspx?TrialID=JPRN-UMIN000042568.	Trail registry records
1494	Umin (2020). "Comparison of remimazolam + flumazenil antagonization and propofol on emergence time in patients who undergo awake craniotomy: a randomized comparative study." https://trialsearch.who.int/Trial2.aspx?TrialID=JPRN-UMIN000041355.	Trail registry records
1495	Umin (2020). "Comparison of remimazolam and propofol on emergence time in patients who undergo awake craniotomy: a randomized comparative study." https://trialsearch.who.int/Trial2.aspx?TrialID=JPRN-UMIN000041353.	Trail registry records
1496	Umin (2020). "Desflurane vs. remimazolam besilate for the prevention of postoperative nausea and vomiting." https://trialsearch.who.int/Trial2.aspx?TrialID=JPRN-UMIN000039366.	Trail registry records
1497	Umin (2020). "The effect of anesthetic drugs on intraocular pressure during robot-assisted laparoscopic radical prostatectomy: comparison of remimazolam and desflurane." https://trialsearch.who.int/Trial2.aspx?TrialID=JPRN-UMIN000042156.	Trail registry records
1498	Umin (2020). "Evaluation of the effectiveness of remimazolam for anesthesia in the hepatectomy." https://trialsearch.who.int/Trial2.aspx?TrialID=JPRN-UMIN000040901.	Trail registry records
1499	Umin (2020). "Propofol vs. remimazolam besilate for the prevention of postoperative nausea and vomiting." https://trialsearch.who.int/Trial2.aspx?TrialID=JPRN-UMIN000039367.	Trail registry records
1500	Umin (2020). "Remimazolam and Body Weight." https://trialsearch.who.int/Trial2.aspx?TrialID=JPRN-UMIN000042519.	Trail registry records
1501	Umin (2020). "Study on postoperative analgesia and delirium after lung surgery." https://trialsearch.who.int/Trial2.aspx?TrialID=JPRN-UMIN000042393.	Trail registry records
1502	Umin (2021). "Comparison of general anesthesia with new intravenous anesthetic remimazolam besilate versus propofol." https://trialsearch.who.int/Trial2.aspx?TrialID=JPRN-UMIN000041953.	Trail registry records
1503	Umin (2021). "Comparison of postoperative nausea and vomiting with remimazolam and propofol." https://trialsearch.who.int/Trial2.aspx?TrialID=JPRN-UMIN000044442.	Trail registry records
1504	Umin (2021). "The effect of anesthetics on the circulatory dynamics during induction of general anesthesia Comparison of propofol and remimazolam besilate." https://trialsearch.who.int/Trial2.aspx?TrialID=JPRN-UMIN000045612.	Trail registry records
1505	Umin (2021). "Effect of remimazolam and propofol anesthesia on autonomic nervous activity during orthognathic surgery." https://trialsearch.who.int/Trial2.aspx?TrialID=JPRN-UMIN000045824.	Trail registry records
1506	Umin (2021). "The effect of remimazolam on postoperative memory retention and delayed regeneration in breast surgery patients: rationale and design of an exploratory, randomized, open, propofol-controlled, single-center clinical trial." https://trialsearch.who.int/Trial2.aspx?TrialID=JPRN-UMIN000045593.	Trail registry records
1507	Umin (2021). "Effects of Remimazolam and Propofol on Blood Pressure in Patients Undergoing TAVI under General Anesthesia." https://trialsearch.who.int/Trial2.aspx?TrialID=JPRN-UMIN000045628.	Trail registry records
1508	Umin (2021). "Effects of remimazolam on heart rate variability." https://trialsearch.who.int/Trial2.aspx?TrialID=JPRN-UMIN000043447.	Trail registry records
1509	Umin (2021). "Frequency of hypotension during induction of general anesthesia with remimazolam in the elderly." https://trialsearch.who.int/Trial2.aspx?TrialID=JPRN-UMIN000042587.	Trail registry records
1510	Umin (2021). "The postoperative analgesia of TAPA block and the comparison of the postoperative nausea and vomiting between remimazolam and propofol anesthesia in patients with gynecological laparoscopic surgery." https://trialsearch.who.int/Trial2.aspx?TrialID=JPRN-UMIN000042380.	Trail registry records
1511	Umin (2021). "Rapid sequence induction in patients with esophageal achalasia: remimazolam vs propofol." https://trialsearch.who.int/Trial2.aspx?TrialID=JPRN-UMIN000044837.	Trail registry records
1512	Umin (2021). "Recovery of psychomotor function after total intravenous anesthesia with propofol or remimazolam." https://trialsearch.who.int/Trial2.aspx?TrialID=JPRN-UMIN000044900.	Trail registry records
1513	Umin (2021). "The recovery process of psychomotor function in day surgery using remimazolam." https://trialsearch.who.int/Trial2.aspx?TrialID=JPRN-UMIN000045905.	Trail registry records
1514	Umin (2021). "The study of the effects of general anesthesia using Remimazolam on vital signs such as cardiovascular and blood pressure in surgical patients." https://trialsearch.who.int/Trial2.aspx?TrialID=JPRN-UMIN000044311.	Trail registry records
1515	Umin (2021). "Study on the efficacy and safety of Remimazolam in one lung ventilation." https://trialsearch.who.int/Trial2.aspx?TrialID=JPRN-UMIN000045849.	Trail registry records
1516	Umin (2021). "With ondansetron, comparison of desflurane and remimazolam besilate for the prevention of postoperative nausea and vomiting." https://trialsearch.who.int/Trial2.aspx?TrialID=JPRN-UMIN000045327.	Trail registry records
1517	Umin (2022). "Comparison of remimazolam and propofol anesthesia for interventional neuroradiology." https://trialsearch.who.int/Trial2.aspx?TrialID=JPRN-UMIN000047384.	Trail registry records
1518	Umin (2022). "Relationships between patient's physiological variables and drugs in the perioperative period." https://trialsearch.who.int/Trial2.aspx?TrialID=JPRN-UMIN000047469.	Trail registry records
1519	Umin (2022). "Remimazolam versus sevofulrane for transcatheter aortic valve implantation; a randomized open label trial." https://trialsearch.who.int/Trial2.aspx?TrialID=JPRN-UMIN000047892.	Trail registry records
1520	Wang, F., et al. (2020). "Efficacy and safety of remimazolam in procedural sedation and analgesia: A protocol for systematic review and meta analysis." Medicine (Baltimore) 99(27): e20765.	Trail registry records
1521	Wang, L., et al. (2023). "Efficacy of continuous intravenous remimazolam versus midazolam in the extraction of impacted wisdom teeth: protocol of a randomised controlled trial." BMJ Open 13(4): e067908.	Trail registry records
1522	Xia, L. Q., et al. (2024). "Dreaming during gastrointestinal endoscopy under propofol, ciprofol, or remimazolam anesthesia: study protocol for a parallel-design double-blind, single-center trial." Trials 25(1).	Trail registry records
1523	Yan, L., et al. (2023). "Safety and efficacy of remimazolam tosilate combined with low-dose fentanyl for procedural sedation in obese patients undergoing gastroscopy: study protocol for a single-centre, double-blind, randomised controlled trial." BMJ Open 13(12): e079095.	Trail registry records
1524	Yang, M., et al. (2021). "Effect of remimazolam besylate compared with propofol on the incidence of delirium after cardiac surgery: study protocol for a randomized trial." Trials 22(1): 717.	Trail registry records
1525	Yang, X., et al. (2023). "Long-term sedation with remimazolam besylate versus propofol in critically ill patients during invasive mechanical ventilation: a study protocol for a multicenter randomized non-inferior trial." Frontiers in pharmacology 14: 1139872.	Trail registry records
1526	Yokose, M., et al. (2022). "Hypotension after general anesthesia induction using remimazolam in geriatric patients: Protocol for a double-blind randomized controlled trial." PLoS One 17(9): e0275451.	Trail registry records
1527	Yu, H., et al. (2022). "Efficacy and safety of remimazolam for non-obese patients during anesthetic induction in cardiac surgery: study protocol for a multicenter randomized trial." Trials 23(1).	Trail registry records
1528	Zhang, Y., et al. (2022). "Safety and efficacy of remimazolam compared with propofol in induction of general anesthesia: a reply." Minerva anestesiologica 88(3): 194‐195.	Trail registry records
1529	Zhao, L., et al. (2024). "Efficacy and Safety of Remimazolam Versus Etomidate for Induction of General Anesthesia: Protocol for a Systematic Review and Meta-Analysis." JMIR Res Protoc 13: e55948.	Trail registry records
1530	Zhu, H., et al. (2022). "Efficacy and safety of remimazolam tosylate for sedation during upper gastrointestinal endoscopy: study protocol for a multicenter randomized controlled trial." Trials 23(1): 995.	Trail registry records
1531	Yan, L., et al. (2023). "Effect of inspiratory muscle training on hypoxemia in obese patients undergoing painless gastroscopy: protocol for a single-center, double-blind, randomized controlled trial." Frontiers in medicine 10	Trail registry records
1532	Remimazolam versus sevoflurane for transcatheter aortic valve implantation; a randomized open label trial.	Trail registry records
1533	A placebo- and midazolam-controlled phase I single ascending-dose study evaluating the safety, pharmacokinetics, and pharmacodynamics of remimazolam (CNS 7056): Part I. Safety, efficacy, and basic pharmacokinetics.	No outcome intrest
1534	Remimazolam: a randomized controlled study of its suitability for insertion of a supraglottic airway.	No outcome intrest
1535	Advantages of remimazolam for sedation in impacted tooth extraction.	No outcome intrest
1536	Comparing Relative Effects on Cognitive Function Following Sedation with Remimazolam vs Midazolam as Measured by the Hopkins Verbal Learning Test.	No outcome intrest
1537	Remimazolam vs Etomidate: Haemodynamic Effects in Hypertensive Elderly Patients Undergoing Non-Cardiac Surgery.	No outcome intrest
1538	APPLICATION VALUE TO PREVENT GASTRIC CANCER OF REMIMAZOLAM TOSILATE WITH SUFENTANIL IN PAINLESS GASTROENTEROSCOPY.	No outcome intrest
1539	Comparison of remimazolam and desflurane in emergence agitation after general anesthesia for nasal surgery: a prospective randomized controlled study.	No outcome intrest
1540	Effective concentration of remifentanil for successful i-gel insertion during remimazolam induction.	No outcome intrest
1541	Comparison of hypotension incidence between remimazolam and propofol in patients with hypertension undergoing neurosurgery: prospective, randomized, single-blind trial.	No outcome intrest
1542	Remimazolam: A New Ingress in Cardiac Surgical Intensive Care Unit.	No outcome intrest
1543	Comparison of remimazolam and propofol combined with low dose esketamine for pediatric same-day painless bidirectional endoscopy: a randomized, controlled clinical trial.	No outcome intrest
1544	Efficacy and Safety of Remimazolam Tosilate Combined with Propofol in Digestive Endoscopy: A Randomised Trial.	No outcome intrest
1545	Efficacy and Safety of Different Doses of Remimazolam Tosilate Applied in Upper Gastrointestinal Endoscopy: A Prospective Randomized Controlled Double-Blind Trial.	No outcome intrest
1546	Effects of remimazolam tosilate combined with remifentanil anesthesia on hemodynamics, serum IL-1β, CXCL8 levels in elderly patients undergoing spinal surgery.	No outcome intrest
1547	A randomized, controlled clinical trial comparing remimazolam to propofol when combined with alfentanil for sedation during ERCP procedures.	No outcome intrest
1548	Effects of Remimazolam and Propofol on Emergence Agitation in Elderly Patients Undergoing Hip Replacement: A Clinical, Randomized, Controlled Study.	No outcome intrest
1549	Remimazolam Compared to Propofol During Hysteroscopy: a Safety and Efficacy Analysis.	No outcome intrest
1550	The safety and efficacy of remimazolam tosylate for induction and maintenance of general anesthesia in pediatric patients undergoing elective surgery: Study protocol for a multicenter, randomized, single-blind, positive-controlled clinical trial.	No outcome intrest
1551	Effect of remimazolam versus propofol for the induction of general anesthesia on cerebral blood flow and oxygen saturation in elderly patients undergoing carotid endarterectomy.	No outcome intrest
1552	Can Remimazolam Be a New Sedative Option for Outpatients Undergoing Ambulatory Oral and Maxillofacial Surgery?	No outcome intrest
1553	Comparison of Remimazolam Tosilate and Etomidate on Hemodynamics in Cardiac Surgery: A Randomised Controlled Trial.	No outcome intrest
1554	Effect of remimazolam tosilate versus etomidate on hemodynamics in patients undergoing valve replacement surgery: study protocol for a randomized controlled trial.	No outcome intrest
1555	Clinical Long-Term Sedation Profiles of Remimazolam Compared with Propofol for Gastric Endoscopic Submucosal Dissection: prospective, Single-Center Pilot Study.	No outcome intrest
1556	Incidence of intraoperative hypotension in older patients undergoing total intravenous anesthesia by remimazolam versus propofol: A randomized controlled trial.	No outcome intrest
1557	Comparison of the effects of reniimazolam besylate and midazolam on postoperative cognitive function in patients undergoing gynecologic laparoscopic surgery under general anesthesia.	No outcome intrest
1558	Comparison of postoperative nausea and vomiting between Remimazolam and Propofol in Patients undergoing oral and maxillofacial surgery: a prospective Randomized Controlled Trial.	No outcome intrest
1559	Comparison of remimazolam and dexmedetomidine for intraoperative sedation in patients undergoing lower extremity surgery under spinal anesthesia: a randomized clinical trial.	No outcome intrest
1560	Effect of remimazolam versus propofol anesthesia on postoperative delirium in neurovascular surgery: study protocol for a randomized controlled, non-inferiority trial.	No outcome intrest
1561	Propofol Versus Remimazolam on Cognitive Function, Hemodynamics, and Oxygenation During One-Lung Ventilation in Older Patients Undergoing Pulmonary Lobectomy: A Randomized Controlled Trial.	No outcome intrest
1562	Comparison of recovery profiles between total intravenous anaesthesia with propofol or remimazolam reversed with flumazenil in patients undergoing breast surgery <i>A randomised controlled trial</i>.	No outcome intrest
1563	Comparison of oxygen reserve index according to the remimazolam or dexmedetomidine for intraoperative sedation under regional anesthesia-A single-blind randomized controlled trial.	No outcome intrest
1564	Comparison of Hemodynamic Parameters Based on the Administration of Remimazolam or Sevoflurane in Patients under General Anesthesia in the Beach Chair Position: A Single-Blinded Randomized Controlled Trial.	No outcome intrest
1565	Comparison of Postoperative Nausea and Vomiting Incidence between Remimazolam and Sevoflurane in Tympanoplasty with Mastoidectomy: A Single-Center, Double-Blind, Randomized Controlled Trial.	No outcome intrest
1566	Comparison of the effects of remimazolam tosylate and propofol on postoperative delirium among older adults undergoing major non-cardiac surgery: protocol for a randomised controlled trial.	No outcome intrest
1567	Study Protocol of a Multicenter, Randomized, Single-Blind Trial: Efficacy and Safety of Remimazolam Tosylate for Sedation in ICU Patients.	No outcome intrest
1568	Comparison of Remimazolam and Propofol on Postoperative Delirium in Elderly Patients Undergoing Radical Resection of Colon Cancer: A Single-Center Prospective Randomized Controlled Study.	No outcome intrest
1569	The effect of obstructive jaundice on the sensitivity of intravenous anesthetic of remimazolam: study protocol for a controlled multicenter trial.	No outcome intrest
1570	Effectiveness of general anaesthesia with remimazolam tosilate on intraoperative haemodynamics and postoperative recovery: study protocol for a randomised, positive-controlled, pragmatic clinical trial (GARTH trial).	No outcome intrest
1571	Effect of remimazolam on electroencephalogram burst suppression in elderly patients undergoing cardiac surgery: Protocol for a randomized controlled noninferiority trial.	No outcome intrest
1572	Comparison of different weight-based scalars of remimazolam tosylate for anesthesia induction in obese patients: study protocol for a prospective, controlled trial.	No outcome intrest
1573	Comparison of propofol vs. remimazolam on emergence profiles after general anesthesia: A randomized clinical trial.	No outcome intrest
1574	The degree of respiratory depression according to the effect-site concentration in remimazolam target-controlled infusion: A randomised controlled trial.	No outcome intrest
1575	Correlation of Vital Signs and Depth of Sedation by Modified Observer's Assessment of Alertness and Sedation (MOAA/S) Scale in Bronchoscopy.	No outcome intrest
1576	Safety and Efficacy of Remimazolam Compared With Placebo and Midazolam for Moderate Sedation During Bronchoscopy.	No outcome intrest
1577	Pharmacokinetics and pharmacodynamics of intranasal remimazolam-a randomized controlled clinical trial.	No outcome intrest
1578	Remimazolam Has Low Oral Bioavailability and No Potential for Misuse in Drug-Facilitated Sexual Assaults, with or Without Alcohol: Results from Two Randomised Clinical Trials.	No outcome intrest
1579	The hemodynamic stability of remimazolam compared with propofol in patients undergoing endoscopic submucosal dissection: A randomized trial.	No outcome intrest
1580	Comparison of Remimazolam and Propofol on Postoperative Delirium in Elderly Patients Undergoing Radical Resection of Colon Cancer: A Single-Center Prospective Randomized Controlled Study.	No outcome intrest
1581	A phase III study evaluating the efficacy and safety of remimazolam (CNS 7056) compared with placebo and midazolam in patients undergoing colonoscopy.	No outcome intrest
1582	Safety and efficacy of remimazolam in high risk colonoscopy: A randomized trial.	No outcome intrest
1583	RAPID ONSET OF SEDATION WITH IV REMIMAZOLAM IN COLONOSCOPY PATIENTS: RESULTS FROM A RANDOMIZED CLINICAL TRIAL.	No outcome intrest
1584	Anesthetic induction with remimazolam causes lesser hemodynamic change compared with that with propofol target-controlled infusion.	No outcome intrest
1585	Prospective Randomized Controlled Trial Comparing Anesthetic Management With Remimazolam Besylate and Flumazenil Versus Propofol During Awake Craniotomy Following an Asleep-awake-asleep Method.	No outcome intrest
1586	Randomized Crossover Trial to Compare Abuse Liability of Intravenous Remimazolam Versus Intravenous Midazolam and Placebo in Recreational Central Nervous System Depressant Users.	No outcome intrest
1587	Pharmacokinetics and Pharmacodynamics of Remimazolam (CNS 7056) after Continuous Infusion in Healthy Male Volunteers: Part I. Pharmacokinetics and Clinical Pharmacodynamics.	No outcome intrest
1588	Comparison of hemodynamics during induction of general anesthesia with remimazolam and target-controlled propofol in middle-aged and elderly patients: a single-center, randomized, controlled trial.	No outcome intrest
1589	A prospective, open-label, randomized clinical trial to evaluate the efficacy and safety of remimazolam in patients undergoing EBUS-TBNA: REST trial design.	No outcome intrest
1590	Remimazolam Improves the Markers of Post-Resuscitation Cerebral Injury in a Swine Model of Cardiac Arrest.	No outcome intrest
1591	Safety, pharmacokinetic and pharmacodynamic properties of single ascending dose and continuous infusion of remimazolam besylate in healthy Chinese volunteers.	No outcome intrest
1592	Efficacy and Safety of Remimazolam Tosilate versus Propofol for General Anesthesia in Cirrhotic Patients Undergoing Endoscopic Variceal Ligation.	No outcome intrest
1593	Application of remimazolam-0.6% sevoflurane anesthesia for flash visual evoked potential monitoring during pituitary adenoma resection: a non-inferiority randomized controlled trial.	No outcome intrest
1594	Efficacy and Safety of the Remimazolam-Alfentanil Combination for Sedation During Gastroscopy: a Randomized, Double-Blind, Single-Center Controlled Trial.	No outcome intrest
1595	Remimazolam Compared to Propofol for Total Intravenous Anesthesia with Remifentanil on the Recovery of Psychomotor Function: A Randomized Controlled Trial.	No outcome intrest
1596	The effect of remimazolam on postoperative memory retention and delayed regeneration in breast surgery patients: Rationale and design of an exploratory, randomized, open, propofol-controlled, single-center clinical trial: A study protocol.	No outcome intrest
1597	SEDATION WITH IV REMIMAZOLAM PROVIDES RAPID ONSET, RECOVERY, AND DISCHARGE READINESS IN BRONCHOSCOPY PATIENTS: RESULTS FROM A RANDOMIZED CLINICAL TRIAL.	No outcome intrest
1598	Results of a phase 3, multicenter, randomized, placebo-controlled trial of remimazolam: a new ultra short acting benzodiazepine for bronchoscopy.	No outcome intrest
1599	Safety and efficacy of remimazolam for general anesthesia in elderly patients undergoing laparoscopic cholecystectomy: a randomized controlled trial.	No outcome intrest
1600	Efficacy of remimazolam in reducing postoperative nausea and vomiting: a superior alternative anesthetic for total intravenous anesthesia?	No outcome intrest
1601	Quality of recovery in patients administered remimazolam versus those administered an inhalant agent for the maintenance of general anesthesia: a randomized control trial.	No outcome intrest
1602	Post-induction hypotension with remimazolam versus propofol in patients routinely administered angiotensin axis blockades: a randomized control trial.	No outcome intrest
1603	Comment on Matsumoto et al. Remimazolam's Effects on Postoperative Nausea and Vomiting Are Similar to Those of Propofol after Laparoscopic Gynecological Surgery: A Randomized Controlled Trial. J. Clin. Med.2023, 12, 5402.	No outcome intrest
1604	The effects of remimazolam in combination with estazolam on postoperative hemodynamics and pain intensity in patients undergoing laparoscopic gastrointestinal surgery.	No outcome intrest
1605	The effects of remimazolam combined with sufentanil on respiration, circulation and sedation level in patients undergoing colonoscopy.	No outcome intrest
1606	Evaluation of the efficacy and safety of remazolam in tooth extraction surgery: A randomized, single-blind, multi-center clinical trial.	No outcome intrest
1607	Comparison of postoperative nausea and vomiting between remimazolam and propofol: a propensity score-matched, retrospective, observational, single-center cohort study.	No outcome intrest
1608	Hypotension after general anaesthesia induction using remimazolam or propofol in geriatric patients undergoing sevoflurane anaesthesia with remifentanil: a single-centre, double-blind, randomised controlled trial.	No outcome intrest
1609	Determination of the 50% and 95% Effective Dose of Remimazolam Combined with Propofol for Intravenous Sedation During Day-Surgery Hysteroscopy.	No outcome intrest
1610	Effect of remimazolam tosilate on early cognitive function in elderly patients undergoing upper gastrointestinal endoscopy.	No outcome intrest
1611	Remimazolam benzenesulfonate anesthesia effectiveness in cardiac surgery patients under general anesthesia.	No outcome intrest
1612	Remimazolam besylate versus propofol for deep sedation in critically ill patients: a randomized pilot study.	No outcome intrest
1613	Remimazolam-based anesthesia with flumazenil allows faster emergence than propofol-based anesthesia in older patients undergoing spinal surgery: a randomized controlled trial.	No outcome intrest
1614	Effect of remimazolam and propofol anesthesia on autonomic nerve activities during Le Fort I osteotomy under general anesthesia: blinded randomized clinical trial.	No outcome intrest
1615	Effect of Remidazolam Intravenous Anesthesia in Hysteroscopic Surgery.	No outcome intrest
1616	Target controlled infusion of remimazolam in healthy volunteers shows some acute tolerance.	No outcome intrest
1617	Safety and effectiveness of the combination of remimazolam tosilate and propofol in gastroscopy: a multicenter, randomized controlled, single-blind clinical trial.	No outcome intrest
1618	Efficacy of continuous intravenous remimazolam versus midazolam in the extraction of impacted wisdom teeth: protocol of a randomised controlled trial.	No outcome intrest
1619	Cardiopulmonary Adverse Events of Remimazolam versus Propofol During Cervical Conization: A Randomized Controlled Trial.	No outcome intrest
1620	The Application of Remimazolam Toluene Sulfonate with Propofol in Orthotopic Liver Transplantation.	No outcome intrest
1621	Safety and efficacy of remimazolam besylate in patients undergoing colonoscopy: A multicentre, single-blind, randomized, controlled, phase Ⅲ trial.	No outcome intrest
1622	The safety and efficacy of remimazolam tosylate combined with propofol in upper gastrointestinal endoscopy: A multicenter, randomized clinical trial.	No outcome intrest
1623	Clinical Study of Flumazenil Antagonizing Remimazolam on Nausea and Vomiting After Gynecologic Day Surgery.	No outcome intrest
1624	A placebo- and midazolam-controlled phase I single ascending-dose study evaluating the safety, pharmacokinetics, and pharmacodynamics of remimazolam (CNS 7056): Part II. Population pharmacokinetic and pharmacodynamic modeling and simulation.	No outcome intrest
1625	A phase Ib, dose-finding study of multiple doses of remimazolam (CNS 7056) in volunteers undergoing colonoscopy.	No outcome intrest
1626	Safety and efficacy of alfentanil combined with remimazolam for fiberoptic bronchoscopy.	No outcome intrest
1627	Bolus administration of remimazolam was superior to midazolam for deep sedation in elderly patients undergoing diagnostic bronchoscopy: A randomized, double-blind, controlled trial.	No outcome intrest
1628	The study of different dosages of remazolam combined with sufentanil and propofol on painless gastroscopy: A randomized controlled trial.	No outcome intrest
1629	Dreaming during gastrointestinal endoscopy under propofol, ciprofol, or remimazolam anesthesia: study protocol for a parallel-design double-blind, single-center trial.	No outcome intrest
1630	Gastroscopy sedation: clinical trial comparing propofol and sufentanil with or without remimazolam.	No outcome intrest
1631	Efficacy and safety of remimazolam for procedural sedation during ultrasound-guided transversus abdominis plane block and rectus sheath block in patients undergoing abdominal tumor surgery: a single-center randomized controlled trial.	No outcome intrest
1632	Effect of remimazolam-flumazenil regimen on emergence of patients undergoing endoscopic retrograde cholangiopancreatography.	No outcome intrest
1633	Sedative effect of remimazolam combined with alfentanil in colonoscopic polypectomy: a prospective, randomized, controlled clinical trial.	No outcome intrest
1634	Comparative analysis of the effect of electromyogram to bispectral index and 95% spectral edge frequency under remimazolam and propofol anesthesia: a prospective, randomized, controlled clinical trial.	No outcome intrest
1635	Comparison of the effects of remimazolam tosylate and propofol on immune function and hemodynamics in patients undergoing laparoscopic partial hepatectomy: a randomized controlled trial.	No outcome intrest
1636	Efficacy and Safety of Remimazolam Besylate Combined with Alfentanil in Painless Gastroscopy: A Randomized, Single-Blind, Parallel Controlled Study.	No outcome intrest
1637	Safety and efficacy of remimazolam tosilate combined with low-dose fentanyl for procedural sedation in obese patients undergoing gastroscopy: study protocol for a single-centre, double-blind, randomised controlled trial.	No outcome intrest
1638	Effect of inspiratory muscle training on hypoxemia in obese patients undergoing painless gastroscopy: protocol for a single-center, double-blind, randomized controlled trial.	No outcome intrest
1639	Comparison of the bispectral indices of patients receiving remimazolam and propofol for general anesthesia: a randomized crossover trial.	No outcome intrest
1640	Cost-Effectiveness Analysis of Remimazolam and Midazolam in Goal-Guided Sedation in ICU.	No outcome intrest
1641	Effect of Remimazolam on Postoperative Delirium in Older Adult Patients Undergoing Orthopedic Surgery: A Prospective Randomized Controlled Clinical Trial.	No outcome intrest
1642	Clinical Trial Comparing Remimazolam with Propofol During Intravenous Anesthesia: A Prospective Randomised Clinical Trial.	No outcome intrest
1643	Effect of remimazolam besylate compared with propofol on the incidence of delirium after cardiac surgery: study protocol for a randomized trial.	No outcome intrest
1644	Effects of remimazolam on gastrointestinal motor function in patients undergoing gastrointestinal endoscopy.	No outcome intrest
1645	Effects of remimazolam tosilate on gastrointestinal hormones and gastrointestinal motility in patients undergoing gastrointestinal endoscopy with sedation: a randomized control trial.	No outcome intrest
1646	Remimazolam for the Prevention of Emergence Delirium in Children Following Tonsillectomy and Adenoidectomy Under Sevoflurane Anesthesia: A Randomized Controlled Study.	No outcome intrest
1647	Long-term sedation with remimazolam besylate versus propofol in critically ill patients during invasive mechanical ventilation: a study protocol for a multicenter randomized non-inferior trial.	No outcome intrest
1648	Discharge readiness after remimazolam versus propofol for colonoscopy: A randomised, double-blind trial.	No outcome intrest
1649	Comparison of 95% effective dose of remimazolam besylate and propofol for gastroscopy sedation on older patients: A single-centre randomized controlled trial.	No outcome intrest
1650	Prevention of postoperative nausea and vomiting after gynaecological day surgery under remimazolam general anesthesia: a randomized double-blind controlled study.	No outcome intrest
1651	The effects of remimazolam in total intravenous anesthesia patients undergoing radical thyroidectomy.	No outcome intrest
1652	Remimazolam to prevent hemodynamic instability during catheter ablation under general anesthesia: a randomized controlled trial.	No outcome intrest
1653	Determining the 90% Effective Dose of Remimazolam Inhibiting Responses to Upper Gastrointestinal Endoscopy Insertion in Adults: a Double-Blind Study Utilizing a Biased Coin Up-and-Down Sequential Method.	No outcome intrest
1654	Hypotension after general anesthesia induction using remimazolam in geriatric patients: Protocol for a double-blind randomized controlled trial.	No outcome intrest
1655	Comparison of the effects of remimazolam and dexmedetomidine on early postoperative cognitive function in elderly patients with gastric cancer.	No outcome intrest
1656	The incidences of nausea and vomiting after general anesthesia with remimazolam versus sevoflurane: a prospective randomized controlled trial.	No outcome intrest
1657	Comparison of the negative effect of remimazolam and propofol on cardiac contractility: Analysis of a randomised parallel-group trial and a preclinical ex vivo study.	No outcome intrest
1658	Efficacy and safety of remimazolam for non-obese patients during anesthetic induction in cardiac surgery: study protocol for a multicenter randomized trial.	No outcome intrest
1659	Efficacy and safety of remimazolam for non-obese patients during anesthetic induction in cardiac surgery: study protocol for a multicenter randomized trial.	No outcome intrest
1660	Efficacy of pretreatment with remimazolam on prevention of propofol-induced injection pain in patients undergoing gastroscopy.	No outcome intrest
1661	Remimazolam versus propofol in combination with esketamine for surgical abortion: A double-blind randomized controlled trial.	No outcome intrest
1662	Effect of remimazolam on hemodynamics when used for anesthesia induction in patients undergoing coronary artery bypass grafting.	No outcome intrest
1663	Efficacy and safety of Remimazolam in sedation of ICU patients with mechanical ventilation.	No outcome intrest
1664	Remimazolam Tosylate Combined with Low-Dose Propofol Improves Sedation and Safety in Hysteroscopy.	No outcome intrest
1665	Effect of remimazolam vs propofol on emergence from general anesthesia in patients undergoing cerebral endovascular procedures: A randomized controlled, non-inferiority trial.	No outcome intrest
1666	Comparison of Remimazolam and Propofol for Drug-Induced Sleep Endoscopy: A Randomized Clinical Trial.	No outcome intrest
1667	Effects of opioid-free propofol or remimazolam balanced anesthesia on hypoxemia incidence in patients with obesity during gastrointestinal endoscopy: A prospective, randomized clinical trial.	No outcome intrest
1668	Effectiveness of remimazolam besylate combined with alfentanil for fiberoptic bronchoscopy with preserved spontaneous breathing: a prospective, randomized, controlled clinical trial.	No outcome intrest
1669	Etomidate Combined with Propofol versus Remimazolam for Sedation in Elderly Patients During Gastrointestinal Endoscopy: A Randomized Prospective Clinical Trial.	No outcome intrest
1670	Efficacy and safety of remimazolam tosylate in hysteroscopy: A randomized, single-blind, parallel controlled trial.	No outcome intrest
1671	Efficacy and safety of remimazolam besylate versus propofol during hysteroscopy: single-centre randomized controlled trial.	No outcome intrest
1672	Remimazolam-remifentanil causes less postoperative nausea and vomiting than remimazolam-alfentanil during hysteroscopy: a single-centre randomized controlled trial.	No outcome intrest
1673	Safety and efficacy of remimazolam compared with propofol in induction of general anesthesia: a reply.	No outcome intrest
1674	Moderate sedation by total intravenous remimazolam-alfentanil vs. propofol-alfentanil for third molar extraction: A prospective randomized controlled trial.	No outcome intrest
1675	Application of remimazolam combined with propofol in painless endoscopic retrograde cholangiopancreatography.	No outcome intrest
1676	Efficacy and safety of different doses of remimazolam tosylate for colonoscopy: single-center, prospective, randomized, double-blind, parallel trial.	No outcome intrest
1677	A population pharmacodynamic Markov mixed-effects model for determining remimazolam-induced sedation when co-administered with fentanyl in procedural sedation.	No outcome intrest
1678	Unveiling the impact of airways: A comparative analysis of oropharyngeal and nasopharyngeal airways in painless fiberoptic bronchoscopy.	No outcome intrest
1679	Influences of Propofol, Ciprofol and Remimazolam on Dreaming During Anesthesia for Gastrointestinal Endoscopy: a Randomized Double-Blind Parallel-Design Trial.	No outcome intrest
1680	Population pharmacokinetic/pharmacodynamic model -guided dosing optimization of a novel sedative HR7056 in Chinese healthy subjects.	No outcome intrest
1681	Effect of Remimazolam Supplementation on Propofol Requirements During Hysteroscopy: A Double-Blind, Dose-Response Study.	No outcome intrest
1682	Efficacy and safety of remimazolam besylate in bronchoscopy for adults: A multicenter, randomized, double-blind, positive-controlled clinical study.	No outcome intrest
1683	Efficacy and safety of remimazolam tosylate for sedation during upper gastrointestinal endoscopy: study protocol for a multicenter randomized controlled trial.	No outcome intrest
1684	Remimazolam dosing for gastroscopy: a randomized noninferiority trial.	No outcome intrest
1685	Erratum: efficacy and Safety of Remimazolam Besylate versus Dexmedetomidine for Sedation in Non-Intubated Older Patients with Agitated Delirium After Orthopedic Surgery: a Randomized Controlled Trial	scientific misconduct
1686	Erratum: Efficacy and Safety of Remimazolam Besylate versus Dexmedetomidine for Sedation in Non-Intubated Older Patients with Agitated Delirium After Orthopedic Surgery: A Randomized Controlled Trial [Corrigendum]	scientific misconduct
1687	Correction to: Randomized, Single-Blind, Comparative Study of Remimazolam Besylate vs Propofol for Facial Plastic Surgery	scientific misconduct
1688	Erratum: Correction to: Randomized, Single-Blind, Comparative Study of Remimazolam Besylate vs Propofol for Facial Plastic Surgery (Aesthetic Surgery Journal, 2024)	scientific misconduct
1689	Erratum: Randomized, Single-Blind, Comparative Study of Remimazolam Besylate vs Propofol for Facial Plastic Surgery (Aesthetic Surgery Journal, 2024)	scientific misconduct
1690	Erratum: Safety and efficacy of remimazolam versus propofol during EUS: a multicenter randomized controlled study	scientific misconduct
1691	Errate: Remimazolam Tosilate Sedation with Adjuvant Sufentanil in Chinese Patients with Liver Cirrhosis Undergoing Gastroscopy: A Randomized Controlled Study	scientific misconduct
1692	Erratum: Remimazolam Tosilate Sedation with Adjuvant Sufentanil in Chinese Patients with Liver Cirrhosis Undergoing Gastroscopy: A Randomized Controlled Study	scientific misconduct
1693	Correction: Efficacy and safety of remimazolam for procedural sedation during ultrasound-guided transversus abdominis plane block and rectus sheath block in patients undergoing abdominal tumor surgery	scientific misconduct
1694	Correction: Efficacy and safety of remimazolam for procedural sedation during ultrasound-guided transversus abdominis plane block and rectus sheath block in patients undergoing abdominal tumor surgery (BMC Anesthesiology, 2022)	scientific misconduct
1695	Correction to: Efficacy and safety of remimazolam besylate versus propofol during hysteroscopy: single-centre randomized controlled trial	scientific misconduct
1696	Correction to: Efficacy and safety of remimazolam besylate versus propofol during hysteroscopy: single-centre randomized controlled trial (BMC Anesthesiology, 2021)	scientific misconduct
1697	Correction to: Efficacy and safety of remimazolam besylate versus propofol during hysteroscopy: single-centre randomized controlled trial (BMC Anesthesiology, 2021)	scientific misconduct
1698	Comparison of remimazolam-based and propofol-based total intravenous anesthesia on postoperative quality of recovery: A randomized non-inferiority trial
1699	Effect of intraoperative remimazolam on postoperative sleep quality in elderly patients after total joint arthroplasty: a randomized control trial
1700	Clinical effects of remimazolam alone or in combination with dexmedetomidine in patients receiving bronchoscopy and influences on postoperative cognitive function: a randomized-controlled trial
1701	Efficacy and safety of remimazolam compared with propofol in hypertensive patients undergoing breast cancer surgery: a single-center, randomized, controlled study
1702	Comparison of postoperative nausea and vomiting between Remimazolam and Propofol in Patients undergoing oral and maxillofacial surgery: a prospective Randomized Controlled Trial
1703	Comparison of the recovery profile of remimazolam with flumazenil and propofol anesthesia for open thyroidectomy
1704	Comparison of Remimazolam versus Sevoflurane on the Postoperative Quality of Recovery in Cervical Spine Surgery: A Prospective Randomized Controlled Double-Blind Trial
1705	Quality of Postoperative Recovery in Total Intravenous Anesthesia between Remimazolam and Propofol for Intraoperative Neurophysiological Monitoring: A Prospective Double-Blind Randomized Controlled Trial
1706	Efficacy and safety of remimazolam tosilate versus propofol in patients undergoing day surgery: a prospective randomized controlled trial
1707	Quality of Recovery After General Anesthesia with Remimazolam in Patients' Undergoing Urologic Surgery: A Randomized Controlled Trial Comparing Remimazolam with Propofol
1708	Comparative study on the impact of remimazolam and sevoflurane on quality of recovery after transurethral resection of bladder tumor: A randomized controlled noninferiority study
1709	Quality of recovery in patients administered remimazolam versus those administered an inhalant agent for the maintenance of general anesthesia: a randomized control trial
1710	Effect of general anaesthesia with remimazolam versus propofol on postoperative quality of recovery in patients undergoing ambulatory arthroscopic meniscus repair: a randomised clinical trial
1711	Comparison of the efficacy of remimazolam and propofol on hemodynamics and quality of early postoperative recovery in elderly patients with frailty undergoing endoscopic retrograde cholangiopancreatography
1712	Comparison of the effects of remimazolam and dexmedetomidine on early postoperative cognitive function in elderly patients with gastric cancer
1713	Comparison of Remimazolam Tosilate and Propofol Sedation on the Early Postoperative Quality of Recovery in Patients Undergoing Day Surgery: A Prospective Randomized Controlled Trial
1714	Effects of remimazolam versus propofol on postoperative recovery quality in elderly patients undergoing thoracoscopic laparoscopic radical esophagectomy
1715	Efficacy and safety of remimazolam tosylate for general anesthesia in morbidly obese patients
